# Supplementary material for: Assessment of attitude towards COVID-19 vaccine and associated factors among clinical practitioners in Ethiopia: A cross-sectional study
Source: PLoS One. 2022 Jun 16;17(6):e0269923. doi: 10.1371/journal.pone.0269923 (PMC9202929; doi:10.1371/journal.pone.0269923)
Supplement: S3 Table — (XLSX) [file pone.0269923.s003.xlsx]

## Sheet: Sheet1
Q1	Q2	Age group	Q3	Q4	Q5	Q6	Q7	Q8	Q9	Q10	Q11	Q12	Q13	Q14	VAS	Q15	Q16	Q17: Published research	Q17: Social Media Posts	Q17: Announcements from the Ministrty of Health	Q17: Opinions of Leading public health researchers	Q17: Religious leaders	Q18	Q19: Efficacy	Q19:side effects	Q19: Research and Authorization process	Q19: Rushed production	Q20	Q21	Q22	Q23	Q24	VRS	VRC
Female	25	20-29	Single	Living with family/others	Orthodox Christian	Advanced degree	Private facility	Private hospital/clinic	General Practitioner	<5 years	Yes	No	No (አይደለም)	Yes (አዎ)	1	Disagree	Yes	Y	N	Y	Y	N	Disagree					Yes	3	Strongly agree	Strongly agree	Strongly agree	12	W
Female	26	20-29	Single	Living with family/others	Orthodox Christian	Advanced degree	Government facility	Primary hospital	General Practitioner	<5 years	Yes	Yes	Yes (አዎ)		1	Disagree	No	N	N	Y	N	N	Agree	N	Y	N	N	Yes	5	Agree	Agree	Agree	9	W
Female	27	20-29	Single	Living alone	Protestant Christian	Advanced degree	Government facility	Referral hospital	General Practitioner	<5 years	No	No	Yes (አዎ)		1	Agree	No	N	N	N	Y	N	Agree	N	N	N	Y	Yes	2	Agree	Agree	Agree	9	W
Female	27	20-29	Single	Living with family/others	Orthodox Christian	Advanced degree			General Practitioner	<5 years	Yes	Yes	No (አይደለም)	Yes (አዎ)	1	Strongly disagree	No	Y	N	N	Y	N	Disagree					No		Strongly agree	Strongly agree	Strongly agree	12	W
Male	25	20-29	Single	Living alone	Orthodox Christian	Advanced degree	Government facility	Referral hospital	General Practitioner	<5 years	Yes	No	Yes (አዎ)		1	Disagree	No	Y	N	Y	Y	N	Strongly agree	Y	N	N	N	Yes	3	Agree	Agree	Agree	9	W
Male	24	20-29	Single	Living with family/others	Orthodox Christian	Advanced degree	Private facility	Referral hospital	Intern	<5 years	Yes	No	No (አይደለም)	No (አይደለም)	0	Agree	No	Y	N	N	N	N	Disagree					Yes	15	Strongly agree	Strongly agree	Strongly agree	12	W
Female	25	20-29	Single	Living with family/others	Orthodox Christian	Advanced degree	Government facility	Referral hospital	Intern	<5 years	Yes	No	Yes (አዎ)		1	Agree	No	Y	N	Y	N	N	Strongly agree	N	Y	N	N	Yes	5	Agree	Agree	Agree	9	W
Female	26	20-29	Single	Living with family/others	Protestant Christian	Advanced degree			General Practitioner	<5 years	Yes	No	Yes (አዎ)		1	Agree	No	N	N	N	Y	N	Disagree					Yes	20	Strongly agree	Strongly agree	Strongly agree	12	W
Male	26	20-29	Single	Living with family/others	Protestant Christian	Advanced degree	Private facility	General hospital	General Practitioner	<5 years	Yes	No	Yes (አዎ)		1	Strongly disagree	No	Y	N	N	N	N	Disagree					Yes	2	Strongly agree	Strongly agree	Strongly agree	12	W
Male	27	20-29	Single	Living alone	Other	Advanced degree	Government facility	General hospital	General Practitioner	<5 years	Yes	Yes	Yes (አዎ)		1	Strongly disagree	No	Y	N	Y	Y	N	Disagree					Yes	10	Strongly agree	Strongly agree	Strongly agree	12	W
Female	25	20-29	Single	Living with family/others	Protestant Christian	Advanced degree	Government facility	Referral hospital	General Practitioner	<5 years	Yes	No	Yes (አዎ)		1	Disagree	No	N	N	N	Y	N	Disagree					Yes	5	Strongly agree	Strongly agree	Strongly agree	12	W
Male	29	20-29	Married/ co-habitating	Living with family/others	Orthodox Christian	Advanced degree	Government facility	Referral hospital	Specialist	5-10 years	Yes	Yes	Yes (አዎ)		1	Agree	No	Y	N	N	N	N	Agree	N	Y	N	N	Yes	4	Strongly agree	Strongly agree	Strongly agree	12	W
Male	27	20-29	Single	Living alone	Orthodox Christian	Bachelor’s degree	Government facility	Referral hospital	Intern	<5 years		No	Yes (አዎ)		1	Agree	Yes	N	N	N	N	Y	Disagree					Yes	1	Agree	Strongly agree	Strongly agree	11	W
Male	26	20-29	Single	Living with family/others	Orthodox Christian	Bachelor’s degree	Government facility	Health center	General Practitioner	<5 years	Yes	No	Yes (አዎ)		1	Strongly agree	No	Y	N	Y	Y	Y	Strongly disagree					No		Strongly agree	Strongly agree	Strongly agree	12	W
Male	24	20-29	Single	Living with family/others	Orthodox Christian	Advanced degree	Government facility	Referral hospital	General Practitioner	<5 years	Yes	No	Yes (አዎ)		1	Strongly agree	No	Y	N	N	N	N	Agree	N	Y	N	N	Yes	3	Agree	Agree	Agree	9	W
Female	25	20-29	Single	Living with family/others	Orthodox Christian	Advanced degree			General Practitioner		No	No	No (አይደለም)	No (አይደለም)	0	Agree	No	N	N	N	N	N	Disagree					Yes	6	Agree	Agree	Agree	9	W
Female	26	20-29	Single	Living with family/others	Protestant Christian	Bachelor’s degree	Government facility	Referral hospital	Nurse practitioner	<5 years	Yes	No	Yes (አዎ)		1	Disagree	No	N	N	Y	N	N	Agree	N	Y	N	N	Yes	3	Agree	Strongly agree	Strongly agree	11	W
Male	26	20-29	Single	Living with family/others	Orthodox Christian	Bachelor’s degree	Government facility	Referral hospital	Intern	<5 years	Yes	No	Yes (አዎ)		1	Disagree	No	N	N	N	Y	N	Agree	N	N	N	Y	Yes	10	Strongly agree	Strongly agree	Strongly agree	11	W
Male	24	20-29	Single	Living with family/others	Orthodox Christian	Advanced degree	Private facility	Private hospital/clinic	General Practitioner	<5 years	Yes	No	Yes (አዎ)		1	Agree	No	Y	N	N	N	N	Agree	N	Y	N	N	Yes	1	Strongly agree	Strongly agree	Strongly agree	11	W
Male	25	20-29	Single	Living with family/others	Muslim	Advanced degree	Government facility	Primary hospital	General Practitioner	<5 years	Yes	Yes	Yes (አዎ)		1	Agree	Yes	Y	N	N	N	N	Agree	N	Y	N	N	Yes	5	Agree	Agree	Agree	9	W
Male	26	20-29	Single	Living alone	Muslim	Master’s degree	Government facility	General hospital		<5 years	No	No	No (አይደለም)	No (አይደለም)	0	Strongly agree	No	Y	N	Y	Y	N	Disagree					Yes	3	Strongly agree	Agree	Agree	10	W
Female	25	20-29	Single	Living with family/others	Protestant Christian	Advanced degree	Government facility	Referral hospital	General Practitioner	<5 years	Yes	Yes	Yes (አዎ)		1	Strongly disagree	No	Y	N	Y	Y	N	Disagree					Yes	8	Strongly agree	Strongly agree	Strongly agree	12	W
Male	33	30-49	Married/ co-habitating	Living with family/others	Orthodox Christian	Advanced degree	Private facility	Private hospital/clinic	Specialist	<5 years	Yes	Yes	Yes (አዎ)		1	Disagree	No	N	N	N	Y	N	Strongly disagree					Yes	10	Strongly agree	Strongly agree	Strongly agree	12	W
Male	29	20-29	Single	Living with family/others	Other	Advanced degree	Government facility	Referral hospital	Specialist	5-10 years	Yes	Yes	Yes (አዎ)		1	Strongly disagree	Yes	Y	N	N	N	N	Agree	N	Y	N	N	Yes	1	Strongly agree	Strongly agree	Strongly agree	12	W
Male	34	30-49	Married/ co-habitating	Living with family/others	Orthodox Christian	Advanced degree	Government facility	Referral hospital	Specialist	<5 years	Yes	No	Yes (አዎ)		1	Disagree	No	Y	N	N	N	N	Agree	N	Y	N	N	No		Strongly agree	Strongly agree	Strongly agree	12	W
Male	31	30-49	Single	Living alone	Other	Advanced degree	Government facility	Referral hospital	Specialist	5-10 years	Yes	Yes	Yes (አዎ)		1	Disagree	Yes	Y	N	N	N	N	Disagree					Yes	5	Strongly agree	Agree	Agree	10	W
Male	24	20-29	Single	Living alone	Muslim	Bachelor’s degree	Government facility	General hospital	Nurse practitioner	<5 years	No	No	Yes (አዎ)		1	Disagree	No	N	N	Y	N	N	Disagree					Yes	2	Strongly agree	Strongly agree	Strongly agree	12	W
Male	33	30-49	Single	Living alone	Other	Advanced degree	Government facility	Referral hospital	Specialist	<5 years	Yes	No	Yes (አዎ)		1	Strongly disagree	No	Y	N	N	N	N	Disagree					Yes	2	Strongly agree	Strongly agree	Strongly agree	12	W
Female	25	20-29	Single	Living with family/others	Orthodox Christian	Advanced degree	Government facility	Referral hospital	General Practitioner	<5 years	Yes	Yes	Yes (አዎ)		1	Disagree	Yes	N	N	N	Y	N	Agree	Y	N	N	N	Yes	10	Strongly agree	Strongly agree	Strongly agree	12	W
Female	26	20-29	Single	Living alone	Orthodox Christian	Advanced degree	Government facility	General hospital	General Practitioner	<5 years	Yes	No	No (አይደለም)	Yes (አዎ)	1	Agree	Yes	Y	N	N	N	N	Agree	N	Y	N	N	Yes	3	Agree	Agree	Agree	9	W
Male	30	30-49	Married/ co-habitating	Living alone	Protestant Christian	Advanced degree	Government facility	Referral hospital	Specialist	<5 years	Yes	No	Yes (አዎ)		1	Disagree	Yes	Y	N	N	N	N	Agree	N	Y	N	N	Yes	10	Agree	Agree	Agree	9	W
Male	27	20-29	Single	Living alone	Protestant Christian	Advanced degree	Government facility	General hospital	General Practitioner	<5 years	Yes	No	Yes (አዎ)		1	Strongly disagree	Yes	Y	N	Y	Y	N	Disagree					Yes	2	Strongly agree	Strongly agree	Strongly agree	12	W
Female	28	20-29	Single	Living with family/others	Orthodox Christian	Advanced degree	Government facility	Referral hospital	General Practitioner	<5 years	Yes	Yes	Yes (አዎ)		1	Disagree	No	Y	N	N	N	N	Agree	N	Y	N	N	Yes	5	Agree	Agree	Agree	9	W
Female	27	20-29	Single	Living alone	Orthodox Christian	Advanced degree	Government facility	General hospital	General Practitioner	<5 years	Yes	No	Yes (አዎ)		1	Disagree		Y	N	N	N	N	Disagree					Yes	5	Strongly agree	Strongly agree	Strongly agree	12	W
Male	35	30-49	Married/ co-habitating	Living with family/others	Protestant Christian	Advanced degree	Government facility	Referral hospital	Specialist	<5 years	Yes	Yes	No (አይደለም)	Yes (አዎ)	1	Agree	Yes	N	N	N	Y	N	Agree	N	Y	N	N	Yes	4	Strongly agree	Strongly agree	Strongly agree	12	W
Male	30	30-49	Single	Living with family/others	Orthodox Christian	Master’s degree	Government facility	General hospital	Nurse practitioner	5-10 years	Yes	Yes	No (አይደለም)	Yes (አዎ)	1	Agree	Yes	Y	N	Y	Y	N	Agree	N	Y	N	N	Yes	6	Agree	Agree	Agree	9	W
Female	28	20-29	Single	Living with family/others	Orthodox Christian	Advanced degree	Government facility	Referral hospital	General Practitioner	<5 years	Yes	Yes	Yes (አዎ)		1	Agree	No	Y	N	N	Y	N	Agree	N	Y	N	N	Yes	2	Strongly agree	Strongly agree	Strongly agree	12	W
Male	28	20-29	Single	Living alone	Orthodox Christian	Advanced degree	Government facility	Referral hospital	General Practitioner	<5 years	Yes	No	Yes (አዎ)		1	Strongly disagree	No	Y	N	N	N	N	Disagree					Yes	4	Strongly agree	Strongly agree	Strongly agree	12	W
Female	27	20-29	Married/ co-habitating	Living with family/others	Protestant Christian	Advanced degree	Government facility	General hospital	General Practitioner	<5 years	Yes	No	Yes (አዎ)		1	Disagree	No	N	N	N	Y	N	Agree	N	Y	N	N	Yes		Agree	Agree	Agree	9	W
Male	30	30-49	Single	Living alone	Orthodox Christian	Advanced degree	Government facility	Referral hospital	Specialist	<5 years	Yes	No	Yes (አዎ)		1	Disagree	Yes	N	Y	Y	Y	N	Agree	Y	N	N	N	Yes	10	Strongly agree	Strongly agree	Strongly agree	12	W
Male	27	20-29	Single	Living alone	Orthodox Christian	Advanced degree	Government facility	Referral hospital	General Practitioner	<5 years	Yes	No	Yes (አዎ)		1	Strongly disagree	Yes	Y	N	Y	N	N	Agree	N	Y	N	N	Yes	2	Agree	Agree	Agree	9	W
Male	30	30-49	Single	Living alone	Orthodox Christian	Advanced degree	Government facility		Specialist	5-10 years	No	Yes	Yes (አዎ)		1	Disagree	Yes	Y	N	Y	Y	N	Disagree					Yes	3	Strongly agree	Strongly agree	Strongly agree	12	W
Male	32	30-49	Single	Living alone	Protestant Christian	Advanced degree	Government facility	General hospital	Specialist	<5 years	No	No	Yes (አዎ)		1	Disagree	Yes	N	N	Y	N	N	Agree	Y	N	N	N	Yes	2	Agree	Agree	Agree	9	W
Female			Single	Living with family/others	Orthodox Christian	Advanced degree	Government facility	Referral hospital	General Practitioner	<5 years	Yes	No	No (አይደለም)	No (አይደለም)	0	Disagree	No	Y	Y	Y	Y	Y	Agree	N	Y	N	N	No		Agree	Agree	Agree	9	W
Female	26	20-29	Single	Living with family/others	Muslim	Advanced degree	Government facility	General hospital	General Practitioner	<5 years	Yes	No	Yes (አዎ)		1	Disagree	Yes	Y	N	N	N	N	Strongly agree	Y	N	N	N	Yes	2	Strongly agree	Agree	Agree	10	W
Male	28	20-29	Single	Living with family/others	Protestant Christian	Advanced degree	Government facility	Referral hospital	Specialist	<5 years	Yes	No	Yes (አዎ)		1	Strongly disagree	Yes	Y	N	N	N	N	Agree	N	Y	N	N	Yes	10	Agree	Agree	Agree	9	W
Male	28	20-29	Single	Living with family/others	Orthodox Christian	Advanced degree	Government facility	General hospital	General Practitioner	<5 years	Yes	No	Yes (አዎ)		1	Agree	Yes	Y	N	N	N	Y	Agree	N	Y	N	N	Yes	3	Disagree	Disagree	Disagree	6	R
Male	28	20-29	Single	Living with family/others	Orthodox Christian	Advanced degree	Government facility	Referral hospital	Intern	<5 years	Yes	Yes	No (አይደለም)	No (አይደለም)	0	Agree	Yes	N	N	N	N	N	Strongly agree	N	Y	N	N	Yes		Agree	Agree	Agree	9	W
Male	25	20-29	Single	Living with family/others	Orthodox Christian	Advanced degree	Government facility	Health center	General Practitioner	<5 years	Yes	Yes	Yes (አዎ)		1	Agree	Yes	Y	N	N	Y	N	Agree	Y	N	N	N	Yes	12	Strongly agree	Strongly agree	Strongly agree	12	W
Male	28	20-29	Single	Living alone	Orthodox Christian	Bachelor’s degree	Government facility	General hospital	General Practitioner	<5 years	No	No	Yes (አዎ)		1	Agree	No	N	Y	N	Y	N	Agree	N	Y	N	N	Yes	5	Agree	Agree	Agree	9	W
Female	29	20-29	Married/ co-habitating	Living with family/others	Orthodox Christian	Advanced degree	Government facility	Referral hospital	Specialist	5-10 years	Yes	No	Yes (አዎ)		1	Disagree	Yes	Y	N	N	Y	N	Agree	N	Y	N	N	Yes	5	Strongly agree	Strongly agree	Strongly agree	12	W
Male	31	30-49	Single	Living alone	Orthodox Christian	Advanced degree		General hospital	Specialist	5-10 years	Yes	No	Yes (አዎ)		1	Strongly disagree	No	Y	N	N	N	N	Agree	Y	N	N	N	Yes		Strongly agree	Strongly agree	Strongly agree	12	W
Male	25	20-29	Single	Living with family/others	Protestant Christian	Advanced degree	Private facility	Private hospital/clinic	General Practitioner	<5 years	Yes	Yes	Yes (አዎ)		1	Disagree	No	Y	N	Y	Y	N	Agree	Y	N	N	N	Yes	2	Strongly agree	Strongly agree	Strongly agree	12	W
Male	31	30-49	Single	Living alone	Orthodox Christian	Advanced degree	Government facility	General hospital	Specialist	5-10 years	No	Yes	Yes (አዎ)		1	Disagree	No	Y	N	N	Y	N	Agree	N	Y	N	N	Yes	15	Strongly agree	Strongly agree	Strongly agree	12	W
Male	30	30-49	Single	Living with family/others	Orthodox Christian	Bachelor’s degree	Government facility	General hospital	Nurse practitioner	5-10 years	Yes	Yes	No (አይደለም)	Yes (አዎ)	1	Disagree	Yes	Y	N	N	N	N	Agree	Y	N	N	N	Yes	5	Agree	Agree	Agree	9	W
Female	28	20-29	Single	Living with family/others	Orthodox Christian	Advanced degree	Government facility	General hospital	General Practitioner	<5 years	Yes	Yes	Yes (አዎ)		1	Disagree	No	Y	N	Y	Y	N	Strongly agree	N	Y	N	N	Yes	5	Agree	Agree	Agree	9	W
Male	28	20-29	Single	Living with family/others	Protestant Christian	Advanced degree	Government facility	Referral hospital	General Practitioner	<5 years	Yes	No	Yes (አዎ)		1	Strongly disagree	No	Y	N	N	N	N	Strongly agree	N	Y	N	N	Yes	2	Agree	Agree	Agree	9	W
Female	25	20-29	Single	Living alone	Protestant Christian	Bachelor’s degree	Government facility	General hospital	Nurse practitioner	<5 years	Yes	Yes	Yes (አዎ)		1	Strongly agree	Yes	Y	N	Y	Y	N	Strongly agree	N	Y	N	N	Yes	4	Agree	Agree	Agree	9	W
Male	24	20-29	Single	Living with family/others	Other	Advanced degree	Government facility	Health center	General Practitioner	<5 years	Yes	Yes	No (አይደለም)	Yes (አዎ)	1	Strongly disagree	No	Y	N	N	Y	N	Disagree					Yes	3	Strongly agree	Strongly agree	Strongly agree	12	W
Male	29	20-29	Single	Living with family/others	Muslim	Advanced degree	Government facility		Specialist	5-10 years	Yes	No	Yes (አዎ)		1	Strongly disagree	No	Y	N	N	N	N	Agree	N	N	Y	N	Yes	4	Strongly agree	Strongly agree	Strongly agree	12	W
Male	32	30-49	Married/ co-habitating	Living with family/others	Orthodox Christian	Advanced degree	Government facility	Referral hospital	General Practitioner	<5 years	Yes	No	Yes (አዎ)		1	Strongly disagree	No	Y	N	N	N	N	Agree					Yes	5	Strongly agree	Agree	Agree	10	W
Female	30	30-49	Single	Living alone	Jehovah’s Witness	Master’s degree	Government facility	Referral hospital	Specialist	5-10 years	No	Yes	No (አይደለም)	No (አይደለም)	0	Disagree	No	N	N	N	N	N	Strongly agree	N	Y	N	N	Yes	50	Disagree	Strongly disagree	Disagree	5	R
Male	33	30-49	Married/ co-habitating	Living with family/others	Orthodox Christian	Master’s degree	Government facility	Referral hospital	Health Officer	>10 years	No	No	Yes (አዎ)		1	Strongly disagree	No	Y	N	N	N	N	Agree	Y	N	N	N	Yes	6	Strongly agree	Agree	Agree	10	W
Female	30	30-49	Married/ co-habitating	Living alone	Orthodox Christian	Bachelor’s degree	Private facility	Referral hospital	Nurse practitioner	5-10 years	Yes	No	Yes (አዎ)		1	Disagree		N	N	N	Y	N	Agree					Yes	20	Strongly agree	Strongly agree	Agree	11	W
Male	30	30-49	Single	Living alone	Protestant Christian	Advanced degree	Government facility	General hospital	Specialist	5-10 years	Yes	No	Yes (አዎ)		1	Strongly disagree	Yes	Y	N	Y	N	N	Disagree					Yes	7	Strongly agree	Strongly agree	Strongly agree	12	W
Female	26	20-29	Single	Living with family/others	Orthodox Christian	Advanced degree	Government facility	Health center	General Practitioner	<5 years	Yes	Yes	Yes (አዎ)		1	Disagree	Yes	Y	N	N	N	N	Disagree					Yes	10	Agree	Agree	Agree	9	W
Female	23	20-29	Single	Living with family/others	Other	Advanced degree	Government facility	Referral hospital	Intern	<5 years	No	Yes	Yes (አዎ)		1	Agree	No	N	N	N	Y	N	Disagree					Yes		Disagree	Disagree	Disagree	6	R
Male	25	20-29	Single	Living with family/others	Orthodox Christian	Advanced degree	Government facility	Health center	General Practitioner	<5 years	No	Yes	No (አይደለም)	No (አይደለም)	0	Disagree	Yes	N	N	N	N	N	Agree	N	Y	N	N	Yes	4		Strongly disagree		1	R
Male	24	20-29	Single	Living alone	Other	Advanced degree	Government facility	Referral hospital	Intern	<5 years	Yes	Yes	Yes (አዎ)		1	Agree	Yes	Y	N	Y	N	N	Disagree					Yes	15	Strongly agree	Strongly agree	Strongly agree	12	W
Male	31	30-49	Single	Living alone	Protestant Christian	Advanced degree	Government facility	General hospital	Specialist	5-10 years	Yes	Yes	Yes (አዎ)		1	Strongly disagree	No	N	Y	N	N	N	Strongly disagree					Yes	50	Strongly agree	Strongly agree	Strongly agree	12	W
Male	26	20-29	Single	Living alone	Orthodox Christian	Bachelor’s degree	Government facility	General hospital	Nurse practitioner	<5 years	Yes	Yes	No (አይደለም)	No (አይደለም)	0	Agree	Yes	N	N	N	Y	N	Strongly agree	N	Y	N	N	Yes	20	Disagree	Disagree	Disagree	6	R
Male	33	30-49	Married/ co-habitating	Living alone	Protestant Christian	Advanced degree	Private facility	General hospital	Specialist	<5 years	Yes	No	Yes (አዎ)		1	Disagree	No	Y	N	N	N	N	Agree	N	Y	N	N	Yes	15	Agree	Agree	Agree	9	W
Male	31	30-49	Single	Living alone	Orthodox Christian	Advanced degree	Government facility	General hospital	Specialist	5-10 years	No	Yes	No (አይደለም)	No (አይደለም)	0	Agree	No	N	N	N	Y	N	Strongly agree	N	Y	N	N	Yes	4	Agree	Agree	Agree	9	W
Male	41	30-49	Married/ co-habitating	Living with family/others	Orthodox Christian	Advanced degree	Government facility	Referral hospital	Specialist	>10 years	Yes	No	Yes (አዎ)		1	Strongly disagree	No	Y	N	Y	Y	N	Agree	N	Y	N	N	Yes	3	Strongly agree	Strongly agree	Strongly agree	12	W
Male	34	30-49	Single	Living alone	Protestant Christian	Master’s degree	Government facility	Referral hospital	Health Officer	5-10 years	No	No	No (አይደለም)	No (አይደለም)	0	Agree	No	Y	N	N	N	N	Strongly agree	N	Y	N	N	Yes		Strongly disagree	Strongly disagree	Strongly disagree	3	R
Male	75	50+	Married/ co-habitating	Living with family/others	Other	Advanced degree	Private facility	Private hospital/clinic	Specialist	>10 years	Yes	Yes	Yes (አዎ)		1	Strongly agree	Yes	Y	N	N	N	N	Strongly agree	Y	N	N	N	Yes	100	Strongly agree	Disagree	Agree	8	W
Female	25	20-29	Single	Living with family/others	Orthodox Christian	Advanced degree	Government facility	Health center	General Practitioner	<5 years	Yes	Yes	No (አይደለም)	No (አይደለም)	0	Disagree	Yes	Y	N	N	N	N		N	Y	N	N	Yes	12	Disagree	Disagree	Disagree	6	R
Male	32	30-49	Married/ co-habitating	Living with family/others	Muslim	Advanced degree	Government facility	Referral hospital	General Practitioner	<5 years	Yes	No	Yes (አዎ)		1	Disagree	No	N	N	Y	Y	N	Strongly disagree					Yes	3	Strongly agree	Strongly agree	Strongly agree	12	W
Male	27	20-29	Single	Living with family/others	Orthodox Christian	Bachelor’s degree	Government facility	Health center	Nurse practitioner	5-10 years	Yes	No	Yes (አዎ)		1	Strongly agree	Yes	N	N	N	Y	N	Strongly agree	N	Y	N	N	Yes	5	Agree	Agree	Agree	9	W
Male	75	50+	Married/ co-habitating	Living with family/others	Other	Advanced degree	Private facility	Private hospital/clinic	Specialist	>10 years	Yes	Yes	Yes (አዎ)		1	Strongly agree	Yes	Y	N	N	N	N	Strongly agree	Y	N	N	N	Yes	100	Strongly agree	Disagree	Agree	8	W
Male	32	30-49	Married/ co-habitating	Living with family/others	Other	Master’s degree	Government facility	Referral hospital	Nurse practitioner	5-10 years	No	No	No (አይደለም)	No (አይደለም)	0	Disagree	No	Y	N	N	N	N	Strongly agree	N	Y	N	N	Yes	20	Disagree	Disagree	Disagree	6	R
Male	26	20-29	Single	Living with family/others	Protestant Christian	Advanced degree	Private facility	Private hospital/clinic	General Practitioner	<5 years	Yes	No	No (አይደለም)	Yes (አዎ)	1	Disagree	Yes	Y	N	N	Y	N	Disagree					Yes	2	Strongly agree	Strongly agree	Strongly agree	12	W
Male	25	20-29	Single	Living with family/others	Orthodox Christian	Advanced degree	Private facility	Private hospital/clinic	General Practitioner	<5 years	No	No	Yes (አዎ)		1	Strongly agree	No	N	N	Y	Y	N	Strongly agree	Y	N	N	N	Yes	2	Strongly agree	Strongly agree	Strongly agree	12	W
Female	24	20-29	Single	Living with family/others	Muslim	Advanced degree	Government facility	Referral hospital	Intern	<5 years	Yes	Yes	Yes (አዎ)		1	Disagree	No	Y	Y	N	N	Y	Agree	N	Y	N	N	Yes	4	Agree	Agree	Agree	9	W
Male	30	30-49	Married/ co-habitating	Living with family/others	Orthodox Christian	Bachelor’s degree	Government facility	Health center	Nurse practitioner	>10 years	Yes	No	Yes (አዎ)		1	Disagree	Yes	N	Y	Y	N	N	Agree	N	N	N	Y	Yes	10	Agree	Agree	Agree	9	W
Male	28	20-29	Single	Living alone	Orthodox Christian	Bachelor’s degree	Government facility	Referral hospital	Nurse practitioner	5-10 years	Yes	No	Yes (አዎ)		1	Agree	Yes	N	N	Y	N	N	Agree	N	Y	N	N	Yes	4	Agree	Agree	Agree	9	W
Male	31	30-49	Single	Living with family/others	Orthodox Christian	Advanced degree	Government facility	General hospital	General Practitioner	<5 years	Yes	No	Yes (አዎ)		1	Strongly disagree	No	Y	Y	Y	Y	N	Agree	N	N	Y	N	Yes	2	Strongly agree	Strongly agree	Strongly agree	12	W
Male	26	20-29	Single	Living alone	Orthodox Christian	Bachelor’s degree	Government facility	Referral hospital	General Practitioner	<5 years	Yes	Yes	No (አይደለም)	No (አይደለም)	0	Strongly agree	No	N	N	N	N	N	Strongly agree	N	N	N	Y	Yes	5	Disagree	Disagree	Disagree	6	R
	35	30-49	Married/ co-habitating	Living with family/others	Orthodox Christian	Advanced degree	Private facility	Private hospital/clinic	General Practitioner	5-10 years	Yes	No	No (አይደለም)	No (አይደለም)	0	Disagree	No	Y	N	N	Y	N	Strongly agree	N	Y	N	N	Yes	3	Agree	Agree	Agree	9	W
Male	26	20-29	Single	Living with family/others	Other	Advanced degree	Private facility	Private hospital/clinic	General Practitioner	<5 years	No	No	No (አይደለም)	Yes (አዎ)	1	Disagree	No	Y	N	N	N	N	Agree	N	Y	N	N	Yes	2	Strongly agree	Strongly agree	Strongly agree	12	W
Male	30	30-49	Single	Living with family/others	Orthodox Christian	Advanced degree	Government facility	Referral hospital	General Practitioner	<5 years	Yes	Yes	Yes (አዎ)		1	Strongly disagree	No	Y	N	Y	Y	N	Agree	Y	N	N	N	Yes	20	Strongly agree	Strongly agree	Strongly agree	12	W
Male	29	20-29	Single	Living with family/others	Orthodox Christian	Advanced degree	Government facility	Referral hospital	General Practitioner	<5 years	Yes	No	Yes (አዎ)		1	Agree	No	Y	N	N	N	N	Agree	N	Y	N	N	Yes	10	Strongly agree	Strongly agree	Strongly agree	12	W
Male	25	20-29	Single	Living with family/others	Orthodox Christian	Advanced degree	Private facility	Private hospital/clinic	General Practitioner	<5 years	Yes	No	Yes (አዎ)		1	Strongly disagree	No	Y	N	N	N	N	Agree	N	Y	N	N	Yes	10	Strongly agree	Strongly agree	Strongly agree	12	W
Male	26	20-29	Single	Living with family/others	Orthodox Christian	Advanced degree	Government facility		General Practitioner	<5 years	Yes	No	Yes (አዎ)		1	Agree	No	N	N	N	Y	N	Agree	N	Y	N	N	Yes	5	Agree	Agree	Agree	9	W
Female	30	30-49	Married/ co-habitating	Living with family/others	Orthodox Christian	Advanced degree	Government facility	Referral hospital	General Practitioner	<5 years	Yes	No	Yes (አዎ)		1	Agree	No	N	N	N	Y	N	Agree	N	Y	N	N	Yes	50	Agree	Strongly agree	Strongly agree	10	W
Female	27	20-29	Married/ co-habitating	Living with family/others	Orthodox Christian	Advanced degree	Government facility	Health center	General Practitioner	<5 years	Yes	No	No (አይደለም)	Yes (አዎ)	1	Disagree	Yes	N	N	Y	Y	N	Disagree					Yes	3	Strongly agree	Strongly agree	Strongly agree	12	W
Female	29	20-29	Single	Living with family/others	Orthodox Christian	Advanced degree	Government facility	Referral hospital	Resident	<5 years	Yes	No	Yes (አዎ)		1	Strongly disagree	Yes	Y	N	N	N	N	Agree	N	Y	N	N	Yes	1	Agree	Agree	Agree	9	W
Male	30	30-49	Married/ co-habitating	Living with family/others	Orthodox Christian	Advanced degree	Government facility	Referral hospital	Specialist	5-10 years	Yes	Yes	Yes (አዎ)		1	Strongly disagree	Yes	Y	N	Y	N	N	Agree	N	Y	N	N	Yes	3	Strongly agree	Strongly agree	Strongly agree	12	W
Female	22	20-29	Single	Living with family/others	Protestant Christian	Bachelor’s degree	Government facility	General hospital	Nurse practitioner	<5 years	Yes	No	No (አይደለም)		1	Agree	Yes	Y	N	N	N	N	Agree	N	N	Y	N	Yes	6	Agree	Agree	Agree	9	W
Female	24	20-29	Single	Living with family/others	Orthodox Christian		Government facility	Referral hospital	Intern		Yes	Yes	No (አይደለም)	No (አይደለም)	0	Agree	Yes	Y	Y	N	N	N	Agree	Y	N	N	N	Yes	5	Agree	Agree	Agree	9	W
Male	35	30-49	Married/ co-habitating	Living with family/others	Muslim	Advanced degree	Government facility	General hospital	Specialist	<5 years	Yes	No	Yes (አዎ)		1	Strongly disagree	No	Y	N	Y	N	N	Disagree					Yes	5	Strongly agree	Strongly agree	Strongly agree	12	W
Female			Single	Living with family/others	Orthodox Christian	Advanced degree	Government facility	Referral hospital	General Practitioner	<5 years	Yes	No	Yes (አዎ)		1	Disagree	Yes	N	N	Y	N	N	Disagree					Yes	4	Strongly agree		Strongly agree	8	W
Female	27	20-29	Married/ co-habitating	Living with family/others	Protestant Christian	Advanced degree	Government facility	Health center	General Practitioner	<5 years	No	Yes	Yes (አዎ)		1	Disagree	Yes	Y	N	N	N	N	Strongly disagree					Yes	5	Strongly agree	Agree	Strongly agree	11	W
Male	33	30-49	Married/ co-habitating	Living with family/others	Orthodox Christian	Advanced degree	Government facility	General hospital	Specialist	5-10 years	No	No	Yes (አዎ)		1	Disagree	No	N	N	Y	N	N	Disagree					Yes	5	Strongly agree	Strongly agree	Strongly agree	12	W
Female	25	20-29	Single	Living alone	Orthodox Christian	Advanced degree	Government facility	General hospital	General Practitioner	<5 years	Yes	No	Yes (አዎ)		1	Disagree	No	N	N	Y	N	N	Agree	N	Y	N	N	Yes	1	Agree	Agree	Agree	9	W
Female	27	20-29	Single	Living with family/others	Muslim	Bachelor’s degree	Private facility	General hospital	General Practitioner	<5 years	Yes	Yes	Yes (አዎ)		1	Agree	No	Y	N	N	N	N	Strongly agree	N	Y	N	N	Yes	5	Strongly agree	Strongly agree	Strongly agree	12	W
Female	26	20-29	Single	Living with family/others	Muslim	Bachelor’s degree	Private facility	General hospital	General Practitioner	<5 years	Yes	Yes	Yes (አዎ)		1	Disagree	No	Y	N	N	Y	N	Agree	N	Y	N	N	Yes	5	Agree	Agree	Agree	9	W
Female	25	20-29	Single	Living alone	Orthodox Christian	Advanced degree	Government facility	Referral hospital	Intern	<5 years	Yes	No	Yes (አዎ)		1	Agree	No	N	N	Y	N	N	Agree	Y	N	N	N	Yes	4	Agree	Agree	Agree	9	W
Female	24	20-29	Single	Living with family/others	Muslim	Advanced degree	Private facility	Private hospital/clinic	General Practitioner	<5 years	No	No	Yes (አዎ)		1	Disagree	No	N	N	N	N	N	Agree	N	N	Y	N	Yes	4	Agree	Agree	Agree	9	W
Male	32	30-49	Married/ co-habitating	Living with family/others	Muslim	Advanced degree	Government facility	Referral hospital	Specialist	5-10 years	Yes	No	Yes (አዎ)		1	Disagree	No	N	N	N	Y	N	Disagree					Yes	5	Agree	Agree	Agree	9	W
Male	28	20-29	Single	Living alone	Orthodox Christian	Advanced degree	Government facility	Referral hospital	Resident	<5 years	Yes	No	Yes (አዎ)		1	Disagree	No	Y	N	Y	Y	N	Agree	N	Y	N	N	Yes	5	Agree	Agree	Agree	9	W
Male	28	20-29	Married/ co-habitating	Living with family/others	Orthodox Christian	Bachelor’s degree	Government facility	Referral hospital	Resident	<5 years	Yes	No	No (አይደለም)	Yes (አዎ)	1	Strongly disagree	No	N	N	Y	N	N	Agree	N	Y	N	N	Yes	7	Strongly agree	Agree	Agree	10	W
Female	24	20-29	Single	Living with family/others	Orthodox Christian	Advanced degree	Private facility	General hospital	General Practitioner		Yes	Yes	No (አይደለም)	No (አይደለም)	0	Agree	Yes	Y	N	N	N	N	Strongly agree	N	Y	N	N	Yes	6	Agree	Agree	Agree	9	W
Male	28	20-29	Single	Living alone	Orthodox Christian	Advanced degree	Private facility	Primary hospital	General Practitioner	<5 years	Yes	No	Yes (አዎ)		1	Disagree	Yes	N	Y	N	N	N	Agree	N	Y	N	N	Yes	2	Agree	Agree	Agree	9	W
Male	32	30-49	Married/ co-habitating	Living with family/others	Protestant Christian	Advanced degree	Government facility	Primary hospital	General Practitioner	5-10 years	Yes	Yes	Yes (አዎ)		1	Agree	No	N	N	Y	N	N	Strongly agree	Y	N	N	N	Yes	5	Agree	Agree	Agree	9	W
Male	32	30-49	Married/ co-habitating	Living with family/others	Orthodox Christian	Advanced degree	Government facility	Referral hospital	Specialist	5-10 years	Yes	No	Yes (አዎ)		1	Disagree	No	Y	N	N	N	N	Agree	N	Y	N	N	Yes	1	Strongly agree	Strongly agree	Strongly agree	12	W
Male	27	20-29	Single	Living with family/others	Orthodox Christian	Bachelor’s degree	Government facility	Health center	Nurse practitioner	<5 years	No	No	No (አይደለም)	No (አይደለም)	0	Strongly disagree	No	Y	N	N	N	N	Strongly agree	N	N	N	Y	Yes	30	Disagree	Disagree	Disagree	6	R
Female	34	30-49	Married/ co-habitating	Living with family/others	Orthodox Christian	Advanced degree	Private facility	Primary hospital	Specialist	5-10 years	Yes	Yes	Yes (አዎ)		1	Strongly agree	No	N	N	N	Y	N	Agree	N	Y	N	N	Yes	1	Agree	Agree	Agree	9	W
Male	27	20-29	Single	Living with family/others	Orthodox Christian	Advanced degree	Government facility	Referral hospital	Resident	<5 years	Yes	No	Yes (አዎ)		1	Disagree	No	Y	Y	Y	Y	Y	Agree	Y	N	N	N	Yes	10	Strongly agree	Strongly agree	Strongly agree	12	W
Male	25	20-29	Single	Living with family/others	Orthodox Christian	Advanced degree	Private facility	Health center	General Practitioner	<5 years	Yes	No	Yes (አዎ)		1	Disagree	Yes	Y	N	Y	Y	Y	Agree	Y	N	N	N	Yes	6	Agree	Agree	Agree	9	W
Male	30	30-49	Single	Living alone	Other	Advanced degree	Government facility	Referral hospital	Specialist	<5 years	Yes	No	No (አይደለም)		1	Strongly agree	No	N	N	Y	N	N	Strongly agree	Y	N	N	N	Yes	30	Strongly agree	Strongly agree	Strongly agree	12	W
Female	32	30-49	Married/ co-habitating	Living with family/others	Protestant Christian	Master’s degree	Government facility	Referral hospital	Health Officer	5-10 years	No	No	Yes (አዎ)		1	Agree	Yes	Y	N	N	N	N	Agree	N	Y	N	N	Yes	2	Agree	Agree	Agree	9	W
Male	30	30-49	Single	Living with family/others	Orthodox Christian	Advanced degree	Government facility	Referral hospital	Specialist	<5 years	No	Yes	Yes (አዎ)		1	Disagree	No	Y	N	Y	N	N	Agree	N	N	N	Y	Yes	5	Strongly agree	Agree	Strongly agree	11	W
Male	25	20-29	Single	Living alone	Muslim	Bachelor’s degree	Government facility	Primary hospital	Intern	<5 years	No	No	No (አይደለም)	No (አይደለም)	0	Agree	Yes	N	N	N	N	N	Strongly agree	N	Y	N	N	Yes	100	Disagree	Disagree	Disagree	6	R
Male	26	20-29	Single	Living with family/others	Orthodox Christian	Advanced degree	Government facility	Primary hospital	General Practitioner	<5 years	Yes	Yes	No (አይደለም)	Yes (አዎ)	1	Agree	No	N	N	Y	N	N	Agree	N	Y	N	N	Yes	5	Agree	Agree	Agree	9	W
Female	27	20-29	Single	Living with family/others	Protestant Christian	Advanced degree				<5 years	No	No	Yes (አዎ)		1	Disagree	No	Y	N	N	N	N	Disagree					Yes	2	Agree	Strongly agree	Agree	10	W
Male	27	20-29	Single	Living alone	Orthodox Christian	Advanced degree	Private facility	Private hospital/clinic	General Practitioner	<5 years	Yes	No	No (አይደለም)	No (አይደለም)	0	Disagree	No	N	N	N	Y	N	Strongly agree	N	Y	N	N	Yes	4	Agree	Agree	Agree	9	W
Female			Married/ co-habitating	Living with family/others	Orthodox Christian	Bachelor’s degree	Private facility	Referral hospital	Nurse practitioner	<5 years	No	No	No (አይደለም)	No (አይደለም)	0	Agree	Yes	Y	N	N	N	N	Strongly agree	N	Y	N	N	Yes	10	Disagree	Disagree	Disagree	6	R
Male	29	20-29	Single	Living alone	Orthodox Christian	Advanced degree	Government facility	Referral hospital	General Practitioner	<5 years	Yes	No	No (አይደለም)	No (አይደለም)	0	Agree	Yes	Y	Y	N	Y	N	Strongly agree	N	Y	N	N	Yes	20	Agree	Disagree	Agree	7	W
Male	25	20-29	Single	Living with family/others	Orthodox Christian	Bachelor’s degree	Government facility	Referral hospital	General Practitioner	<5 years	Yes	Yes	Yes (አዎ)		1	Disagree	Yes	Y	N	N	Y	N	Disagree					Yes	20	Strongly agree	Strongly agree	Strongly agree	12	W
Male	25	20-29	Single	Living with family/others	Orthodox Christian	Advanced degree	Government facility	Primary hospital	General Practitioner	<5 years	Yes	Yes	No (አይደለም)	Yes (አዎ)	1	Agree	No	N	N	N	Y	N		Y	N	N	N	Yes	5	Strongly agree	Strongly agree	Strongly agree	12	W
Female	27	20-29	Single	Living with family/others	Orthodox Christian	Bachelor’s degree	Government facility	Referral hospital	General Practitioner	<5 years	Yes	Yes	Yes (አዎ)		1	Disagree	Yes	Y	N	N	Y	N	Disagree					Yes	5	Strongly agree	Strongly agree	Strongly agree	12	W
Female	26	20-29	Single	Living with family/others	Orthodox Christian	Advanced degree	Private facility	General hospital	General Practitioner	<5 years	Yes	No	Yes (አዎ)		1	Agree	No	Y	N	N	Y	N	Strongly agree	N	Y	N	N	no	5	Agree	Agree	Agree	9	W
Female	32	30-49	Married/ co-habitating	Living with family/others	Orthodox Christian	Bachelor’s degree	Government facility	General hospital	Nurse practitioner	5-10 years	Yes	No	Yes (አዎ)		1	Disagree	Yes	N	N	Y	N	N	Strongly disagree					Yes	200	Strongly agree	Strongly agree	Strongly agree	12	W
Female			Married/ co-habitating	Living with family/others	Orthodox Christian		Government facility	General hospital	Nurse practitioner	<5 years	No	No	Yes (አዎ)		1	Disagree	No	N	N	Y	N	N	Disagree					No		Agree	Agree	Agree	9	W
Female	32	30-49	Married/ co-habitating	Living with family/others	Protestant Christian		Government facility	General hospital	Nurse practitioner	5-10 years	No	No	Yes (አዎ)		1	Disagree	No	N	N	Y	N	N	Disagree					No		Strongly agree	Strongly agree	Strongly agree	12	W
Female	27	20-29	Married/ co-habitating	Living with family/others	Orthodox Christian	Bachelor’s degree	Government facility	General hospital	Nurse practitioner	5-10 years	No	No	Yes (አዎ)		1	Agree	No	N	N	Y	N	N	Agree	Y	N	N	N	No		Strongly agree	Strongly agree	Strongly agree	12	W
Female	23	20-29	Single	Living with family/others	Orthodox Christian	Master’s degree	Private facility	General hospital	Health Officer	<5 years	Yes	Yes	Yes (አዎ)		1	Strongly disagree	No	Y	N	N	N	N	Disagree					Yes		Strongly agree	Strongly agree	Strongly agree	12	W
Female	23	20-29	Married/ co-habitating	Living with family/others	Orthodox Christian	Bachelor’s degree	Government facility	General hospital	Nurse practitioner	<5 years	Yes	No	Yes (አዎ)		1	Disagree	No	N	N	Y	N	N	Disagree					Yes	8	Strongly agree	Strongly agree	Strongly agree	12	W
Male	32	30-49	Single	Living alone	Muslim	Advanced degree	Government facility	General hospital	Specialist	<5 years	Yes	No	Yes (አዎ)		1	Strongly disagree	No	Y	N	N	Y	N	Agree	N	N	Y	N	Yes	2	Strongly agree	Strongly agree	Strongly agree	12	W
Female	24	20-29	Single	Living with family/others	Orthodox Christian	Bachelor’s degree	Private facility		Health Officer	<5 years	No	No	No (አይደለም)	Yes (አዎ)	1	Strongly agree	Yes	Y	N	Y	Y	N	Strongly agree	N	N	Y	N	Yes	10	Agree	Agree	Agree	9	W
Male	26	20-29	Single	Living alone	Protestant Christian	Bachelor’s degree	Government facility	General hospital	Nurse practitioner	<5 years	Yes	No	Yes (አዎ)		1	Agree	Yes	N	N	Y	N	N	Strongly agree	Y	N	N	N	Yes	4	Agree	Agree	Agree	9	W
Female	29	20-29	Married/ co-habitating	Living with family/others	Muslim	Bachelor’s degree	Private facility	Private hospital/clinic	Nurse practitioner	5-10 years	Yes	Yes	Yes (አዎ)		1	Strongly disagree	No	N	N	N	Y	N	Agree	N	N	N	Y	Yes	20	Strongly agree	Strongly agree	Strongly agree	12	W
Male	27	20-29	Single	Living alone	Orthodox Christian	Advanced degree	Government facility	General hospital	General Practitioner	<5 years	Yes	No	Yes (አዎ)		1	Disagree	No	Y	Y	Y	Y	Y	Disagree					Yes		Strongly agree	Strongly agree	Strongly agree	12	W
Female	28	20-29	Divorced/ widowed	Living with family/others	Muslim	Advanced degree	Government facility	Referral hospital	Resident	<5 years	Yes	Yes	Yes (አዎ)		1	Disagree	No	Y	N	N	N	N	Agree	N	Y	N	N	Yes	5	Strongly agree	Strongly agree	Strongly agree	12	W
Female	34	30-49	Married/ co-habitating	Living with family/others	Orthodox Christian	Master’s degree	Private facility	General hospital	Nurse practitioner	>10 years	Yes	No	Yes (አዎ)		1	Disagree	No	Y	N	Y	Y	N	Disagree					Yes	02	Strongly agree	Strongly agree	Strongly agree	12	W
Male	27	20-29	Single	Living alone	Orthodox Christian	Advanced degree	Government facility	Referral hospital	General Practitioner	<5 years	Yes	No	Yes (አዎ)		1	Agree	Yes	N	N	Y	N	N	Agree	Y	N	N	N	Yes	10	Agree	Agree	Agree	9	W
Male	28	20-29	Single	Living alone	Other	Advanced degree	Government facility	General hospital	General Practitioner	<5 years	Yes	No	Yes (አዎ)		1	Disagree	Yes	Y	N	N	N	N	Agree	N	Y	N	N	Yes	2	Strongly agree	Strongly agree	Agree	11	W
Male	26	20-29	Single	Living alone	Orthodox Christian	Advanced degree	Government facility	General hospital	General Practitioner	<5 years	Yes	No	Yes (አዎ)		1	Disagree	No	Y	N	N	N	N	Agree	Y	N	N	N	Yes	4	Strongly agree	Strongly agree	Strongly agree	12	W
Male	28	20-29	Single	Living with family/others	Orthodox Christian	Advanced degree	Government facility	Referral hospital	General Practitioner	<5 years	Yes	No	No (አይደለም)	Yes (አዎ)	1	Strongly disagree	No	Y	N	Y	Y	N	Agree	Y	N	N	N	Yes	4	Agree	Agree	Agree	9	W
Male	30	30-49	Married/ co-habitating	Living with family/others	Orthodox Christian	Bachelor’s degree	Government facility	General hospital	Nurse practitioner	5-10 years	No	No	Yes (አዎ)		1	Strongly disagree	No	N	N	N	Y	N	Strongly agree	N	Y	N	N	Yes	3	Strongly agree	Strongly agree	Strongly agree	12	W
Male	26	20-29	Single	Living alone	Orthodox Christian	Advanced degree	Government facility	Primary hospital	General Practitioner	<5 years	Yes	No	Yes (አዎ)		1	Disagree	No	Y	Y	Y	N	N	Disagree					Yes	4	Strongly agree	Strongly agree	Strongly agree	12	W
Male	26	20-29	Single	Living with family/others	Orthodox Christian	Advanced degree					Yes	No	No (አይደለም)	No (አይደለም)	0	Agree	No	N	N	N	Y	N	Agree	N	Y	N	N	No		Disagree	Disagree	Disagree	6	R
Female	25	20-29	Single	Living with family/others	Orthodox Christian	Advanced degree	Government facility	Referral hospital	General Practitioner	<5 years	Yes	No	Yes (አዎ)		1	Agree		Y	N	N	Y	N	Agree	N	Y	N	N	No		Agree	Agree	Agree	9	W
Male	30	30-49	Single	Living with family/others	Orthodox Christian	Advanced degree	Government facility	Referral hospital	Resident	5-10 years	Yes	No	Yes (አዎ)		1	Strongly disagree	No	Y	N	N	N	N	Agree	N	Y	N	N	No		Agree	Strongly agree	Strongly agree	11	W
Male	26	20-29	Single	Living alone	Muslim	Advanced degree	Government facility	General hospital	General Practitioner	<5 years	Yes	No	No (አይደለም)	No (አይደለም)	0	Strongly agree	Yes	Y	Y	N	N	N	Strongly agree	N	Y	N	N	Yes	100	Disagree	Disagree	Disagree	6	R
Male	37	30-49	Married/ co-habitating	Living with family/others	Orthodox Christian	Master’s degree	Government facility	General hospital	Nurse practitioner	>10 years	Yes	No	Yes (አዎ)		1	Agree	No	Y	N	N	Y	N	Disagree					Yes	3	Agree	Agree	Agree	9	W
Female	26	20-29	Single	Living with family/others	Orthodox Christian	Advanced degree	Government facility	Referral hospital	Resident	<5 years	Yes	No	Yes (አዎ)		1	Disagree	No	Y	N	Y	Y	N	Agree	Y	N	N	N	Yes	3	Strongly agree	Strongly agree	Strongly agree	12	W
Male	35	30-49	Married/ co-habitating	Living alone	Protestant Christian	Bachelor’s degree	Government facility		Nurse practitioner	>10 years	No	No	Yes (አዎ)		1	Disagree	Yes	Y	N	Y	Y	N	Strongly agree	Y	N	N	N	No		Agree	Agree	Agree	9	W
Female	32	30-49	Married/ co-habitating	Living alone	Protestant Christian	Bachelor’s degree	Government facility	Referral hospital	Nurse practitioner	>10 years	Yes	No	Yes (አዎ)		1	Strongly agree	Yes	N	N	N	Y	N	Strongly agree	N	N	Y	N	Yes	2	Agree	Agree	Agree	9	W
Male	28	20-29	Single	Living with family/others	Orthodox Christian	Advanced degree	Private facility	Private hospital/clinic	General Practitioner	<5 years	No	Yes	No (አይደለም)	No (አይደለም)	0	Agree	Yes	N	N	N	N	N	Strongly agree	N	Y	N	N	Yes	13	Disagree	Disagree	Disagree	6	R
Male			Single	Living with family/others	Orthodox Christian	Master’s degree	Government facility	Referral hospital	Resident	5-10 years	Yes	No	Yes (አዎ)		1	Agree	Yes	N	N	Y	N	N	Agree	N	Y	N	N	Yes		Agree	Agree	Agree	9	W
Male			Single	Living with family/others	Orthodox Christian	Master’s degree	Government facility	Referral hospital	Resident	5-10 years	Yes	No	Yes (አዎ)		1	Agree	Yes	N	N	Y	N	N	Agree	N	Y	N	N	Yes		Agree	Agree	Agree	9	W
Male	31	30-49	Single	Living with family/others	Orthodox Christian	Advanced degree	Government facility	Referral hospital	Specialist	<5 years	Yes	No	Yes (አዎ)		1	Disagree	No	Y	N	N	N	N	Agree	N	Y	N	N	Yes	3	Strongly agree	Strongly agree	Strongly agree	12	W
Male	24	20-29	Married/ co-habitating	Living alone	Muslim	Bachelor’s degree	Government facility	Health center	Nurse practitioner	<5 years	Yes	No	Yes (አዎ)		1	Strongly agree	Yes	Y	Y	Y	Y	N	Agree	N	N	N	Y	Yes	10	Strongly agree	Agree	Strongly agree	12	W
Male	26	20-29	Single	Living with family/others	Orthodox Christian	Bachelor’s degree	Government facility	Referral hospital	Nurse practitioner	<5 years	Yes	No	Yes (አዎ)		1	Strongly disagree	No	N	N	Y	N	N	Strongly agree	N	Y	N	N	Yes		Strongly agree	Strongly agree	Strongly agree	12	W
Female	25	20-29	Single	Living with family/others	Orthodox Christian	Advanced degree	Private facility	Private hospital/clinic	General Practitioner	<5 years	Yes	Yes	Yes (አዎ)		1	Agree	No	Y	N	N	N	N	Agree	N	Y	N	N	Yes	3	Agree	Agree	Agree	9	W
Female	32	30-49	Married/ co-habitating	Living with family/others	Orthodox Christian	Bachelor’s degree	Private facility	Primary hospital	Nurse practitioner	5-10 years	Yes	Yes	Yes (አዎ)		1	Disagree	Yes	N	N	Y	Y	N	Disagree					Yes	10	Agree	Agree	Agree	9	W
Male	35	30-49	Single	Living alone	Orthodox Christian	Advanced degree	Government facility	Referral hospital	Specialist	5-10 years	Yes	Yes	Yes (አዎ)		1	Disagree	Yes	Y	N	N	Y	N	Disagree					Yes	15	Agree	Agree	Agree	9	W
Male			Single	Living alone	Orthodox Christian	Bachelor’s degree	Government facility	Referral hospital	Nurse practitioner	5-10 years	No	No	Yes (አዎ)		1	Disagree	Yes	N	N	Y	N	N	Agree	N	Y	N	N	Yes	5	Agree	Agree	Agree	9	W
Female	49	30-49	Divorced/ widowed	Living with family/others	Protestant Christian	Master’s degree	Government facility	General hospital	Nurse practitioner	>10 years	Yes	No	Yes (አዎ)		1	Strongly agree	Yes	N	N	N	N	N	Strongly agree	Y	N	N	N	Yes	1	Agree	Agree	Agree	9	W
Male	28	20-29	Single	Living alone	Orthodox Christian	Bachelor’s degree	Government facility	Referral hospital	Nurse practitioner	<5 years		No	Yes (አዎ)		1	Agree	Yes	N	N	Y	N	N	Agree	Y	N	N	N	Yes	10	Agree	Agree	Agree	9	W
Male	35	30-49	Single	Living alone	Orthodox Christian	Advanced degree	Government facility	Referral hospital	Specialist	5-10 years	Yes	Yes	Yes (አዎ)		1	Disagree	Yes	Y	N	N	Y	N	Disagree					Yes	15	Agree	Agree	Agree	9	W
Male	29	20-29	Single	Living alone	Orthodox Christian	Bachelor’s degree	Government facility	Health center	Nurse practitioner	<5 years	Yes	No	Yes (አዎ)		1	Agree	Yes	N	Y	N	N	Y	Agree	N	N	N	Y	Yes	20	Disagree	Disagree	Disagree	6	R
Male	31	30-49	Single	Living alone	Protestant Christian	Bachelor’s degree	Government facility	Health center	Health Officer	5-10 years	Yes	No	No (አይደለም)	No (አይደለም)	0	Agree	Yes	N	Y	N	N	Y	Agree	N	Y	N	N	Yes	10	Disagree	Disagree	Disagree	6	R
Female	34	30-49	Married/ co-habitating	Living with family/others	Protestant Christian	Advanced degree	Government facility	General hospital	Specialist	5-10 years	Yes	Yes	Yes (አዎ)		1	Disagree	No	Y	N	N	Y	N	Disagree					Yes	15	Agree	Agree	Agree	9	W
Female	31	30-49	Married/ co-habitating	Living with family/others	Other	Advanced degree	Government facility	Referral hospital	Specialist	5-10 years	Yes	No	Yes (አዎ)		1	Disagree	No	Y	N	N	Y	N	Disagree					Yes	10	Agree	Agree	Agree	9	W
Female	25	20-29	Single	Living with family/others	Orthodox Christian	Advanced degree	Private facility		General Practitioner	<5 years	Yes	Yes	No (አይደለም)	No (አይደለም)	0	Disagree	No	Y	N	Y	Y	N	Strongly agree	Y	N	N	N	Yes		Agree	Disagree	Agree	8	W
Male	33	30-49	Single	Living alone	Orthodox Christian	Advanced degree	Government facility	General hospital	Specialist	5-10 years	Yes	No	No (አይደለም)	No (አይደለም)	0	Agree	No	N	Y	Y	N	Y	Agree	N	Y	N	N	Yes	20	Disagree	Disagree	Disagree	6	R
Female	26	20-29	Single	Living with family/others	Other	Advanced degree	Private facility	General hospital	General Practitioner	<5 years	Yes	Yes	No (አይደለም)	Yes (አዎ)	1	Disagree	No	Y	N	N	Y	N	Disagree					Yes	5	Agree	Agree	Agree	9	W
Female	24	20-29	Single	Living with family/others	Muslim	Advanced degree	Private facility	Private hospital/clinic	General Practitioner	<5 years	Yes	No	Yes (አዎ)		1	Disagree	No	Y	N	N	N	N	Agree	N	Y	N	N	No		Agree	Agree	Agree	9	W
Male	35	30-49	Married/ co-habitating	Living with family/others	Orthodox Christian	Master’s degree	Government facility	Referral hospital	Nurse practitioner	>10 years	Yes	Yes	Yes (አዎ)		1	Agree	Yes	Y	N	N	N	N	Strongly agree	N	Y	N	N	Yes	2	Strongly agree	Agree	Agree	10	W
Female	30	30-49	Married/ co-habitating	Living with family/others	Orthodox Christian			General hospital	Nurse practitioner	>10 years	Yes	No	Yes (አዎ)		1	Agree	No	N	N	Y	N	N	Disagree					Yes	200	Strongly agree	Strongly agree	Strongly agree	12	W
Male	25	20-29	Single	Living with family/others	Muslim	Advanced degree	Government facility	Referral hospital	Intern	<5 years	Yes	No	Yes (አዎ)		1	Strongly agree	No	Y	N	N	N	N	Agree	N	Y	N	N	Yes	1	Agree	Agree	Agree	9	W
Female	27	20-29	Single	Living with family/others	Orthodox Christian		Government facility	General hospital	Nurse practitioner	5-10 years	Yes	No	Yes (አዎ)		1	Agree	No	N	N	Y	N	N	Disagree					Yes	7	Strongly agree	Disagree	Disagree	8	W
Male			Single	Living alone	Protestant Christian	Bachelor’s degree	Government facility	Referral hospital	Nurse practitioner	<5 years	No	No	Yes (አዎ)		1	Agree	No	N	Y	N	N	N	Disagree					No		Agree	Strongly agree	Strongly agree	11	W
Female	27	20-29	Married/ co-habitating	Living with family/others	Orthodox Christian	Bachelor’s degree	Government facility	Referral hospital	Nurse practitioner	<5 years	Yes	Yes	Yes (አዎ)		1	Disagree	No	N	Y	Y	N	N	Disagree					Yes	6	Agree	Agree	Agree	9	W
Male	28	20-29	Single	Living alone	Orthodox Christian	Advanced degree	Government facility	General hospital	General Practitioner	<5 years	Yes	No	No (አይደለም)	No (አይደለም)	0	Agree	Yes	Y	N	N	N	N						Yes	2	Disagree	Disagree	Disagree	6	R
Female	40	30-49	Married/ co-habitating	Living with family/others	Muslim	Bachelor’s degree	Government facility	Referral hospital	Nurse practitioner	>10 years	Yes	No	No (አይደለም)	No (አይደለም)	0	Agree	Yes	N	Y	N	N	Y	Agree	N	Y	N	N	Yes	15	Disagree	Disagree	Disagree	6	R
Male	31	30-49	Single	Living alone	Muslim	Bachelor’s degree	Government facility	Referral hospital	Nurse practitioner	5-10 years	No	No	Yes (አዎ)		1	Disagree	No	N	Y	Y	N	N	Disagree					Yes	5	Agree	Agree	Agree	9	W
Female	37	30-49	Married/ co-habitating	Living with family/others	Protestant Christian	Master’s degree	Government facility	Referral hospital	Nurse practitioner	>10 years	Yes	Yes	Yes (አዎ)		1	Disagree	No	N	Y	Y	N	N	Disagree					Yes	5	Agree	Agree	Agree	9	W
Male	47	30-49	Married/ co-habitating	Living with family/others	Orthodox Christian	Bachelor’s degree	Government facility	Referral hospital	Nurse practitioner	>10 years	No	No	No (አይደለም)	No (አይደለም)	0	Agree	No	N	Y	Y	N	Y	Agree	N	N	N	Y	Yes	20	Disagree	Disagree	Disagree	6	R
Male	35	30-49	Married/ co-habitating	Living with family/others	Orthodox Christian	Bachelor’s degree	Government facility	Health center	Health Officer	>10 years	Yes	Yes	Yes (አዎ)		1	Disagree	No	N	Y	Y	N	N	Disagree					No		Agree	Agree	Agree	9	W
Male	45	30-49	Married/ co-habitating	Living with family/others	Protestant Christian	Bachelor’s degree	Government facility	Health center	Health Officer	>10 years	No	No	No (አይደለም)	No (አይደለም)	0	Agree	Yes	N	Y	N	N	Y	Agree	N	Y	N	N	Yes	15	Disagree	Disagree	Disagree	6	R
Female			Single	Living alone	Orthodox Christian	Bachelor’s degree	Government facility	Referral hospital	Nurse practitioner	<5 years	No	No	No (አይደለም)	Yes (አዎ)	1	Disagree	No	Y	N	N	N	N	Agree	Y	N	N	N	Yes		Strongly agree	Strongly agree	Strongly agree	12	W
Male			Married/ co-habitating	Living with family/others	Orthodox Christian	Bachelor’s degree	Government facility	General hospital		<5 years	Yes	No	Yes (አዎ)		1	Agree	No	N	N	N	Y	N	Agree	N	N	Y	N	Yes		Agree	Strongly agree	Strongly agree	11	W
Female	29	20-29	Single	Living alone	Orthodox Christian	Advanced degree	Government facility	Referral hospital	Specialist	5-10 years	Yes	No	Yes (አዎ)		1	Strongly disagree	Yes	Y	N	N	N	N	Agree	Y	N	N	N	Yes	4	Strongly agree	Strongly agree	Strongly agree	12	W
Female	29	20-29	Single	Living alone	Orthodox Christian	Advanced degree	Government facility	General hospital	General Practitioner	<5 years	Yes	No	No (አይደለም)	Yes (አዎ)	1	Strongly agree	No	Y	N	N	Y	N	Strongly agree	N	N	N	Y	Yes	10	Agree	Agree	Agree	9	W
Male	32	30-49	Single	Living with family/others	Protestant Christian	Advanced degree	Government facility	General hospital	Specialist	5-10 years	No	No	Yes (አዎ)		1	Strongly agree	No	N	Y	Y	N	N	Agree	Y	N	N	N	Yes	1	Agree	Agree	Agree	9	W
Female	27	20-29	Single	Living with family/others	Orthodox Christian	Advanced degree	Government facility	Referral hospital	General Practitioner	<5 years	Yes	No	No (አይደለም)	No (አይደለም)	0	Strongly agree	Yes	N	N	N	N	Y	Strongly agree	N	Y	N	N	Yes	30	Strongly disagree	Strongly disagree	Strongly disagree	3	R
Male	29	20-29	Single	Living alone	Protestant Christian	Advanced degree	Government facility	General hospital	General Practitioner	<5 years	No	No	Yes (አዎ)		1	Disagree	No	N	N	Y	N	N	Agree	Y	N	N	N	Yes	5	Strongly agree	Strongly agree	Strongly agree	12	W
Male	27	20-29	Single	Living alone	Orthodox Christian	Advanced degree	Government facility	Referral hospital	Resident	<5 years	No	No	No (አይደለም)	Yes (አዎ)	1	Disagree	No	Y	N	N	N	N	Strongly agree	N	Y	N	N	Yes	6	Strongly agree	Strongly agree	Strongly agree	12	W
Male	29	20-29	Married/ co-habitating	Living with family/others	Orthodox Christian	Advanced degree	Government facility	Referral hospital	Specialist	5-10 years	Yes	Yes	Yes (አዎ)		1	Disagree	No	Y	Y	N	N	N	Strongly agree	N	Y	N	N	Yes	5	Strongly agree	Strongly agree	Strongly agree	12	W
Male	26	20-29	Single	Living with family/others	Orthodox Christian	Bachelor’s degree	Government facility	Primary hospital	General Practitioner	5-10 years	Yes	Yes	Yes (አዎ)		1	Disagree	No	Y	N	N	Y	N	Disagree					Yes	3	Strongly agree	Strongly agree	Agree	11	W
Male	32	30-49	Single	Living alone	Orthodox Christian	Advanced degree	Private facility	Private hospital/clinic	Specialist	5-10 years	No	No	Yes (አዎ)		1	Disagree	No	Y	N	N	N	N	Strongly disagree					Yes	3	Strongly agree	Strongly agree	Strongly agree	12	W
Female	25	20-29	Married/ co-habitating	Living with family/others	Protestant Christian	Advanced degree	Government facility	Referral hospital	Intern	<5 years	Yes	No	Yes (አዎ)		1	Disagree	No	Y	N	N	Y	N	Agree	N	N	N	Y	Yes	01	Agree	Agree	Agree	9	W
Male	22	20-29	Single	Living with family/others	Orthodox Christian						No	No	Yes (አዎ)		1	Strongly agree	Yes	Y	Y	Y	Y	N	Agree	N	Y	N	N	Yes	10	Strongly agree	Strongly agree	Strongly agree	12	W
	31	30-49	Single	Living alone		Advanced degree	Government facility	Referral hospital	Specialist	<5 years	Yes	Yes	Yes (አዎ)		1	Disagree	No	Y	N	N	N	N	Disagree					Yes	5	Strongly agree	Strongly agree	Strongly agree	12	W
Female	26	20-29	Single	Living with family/others	Protestant Christian	Advanced degree	Government facility	General hospital	General Practitioner	<5 years	Yes	No	Yes (አዎ)		1	Agree	No	Y	Y	Y	Y	Y	Disagree					Yes	15	Disagree	Disagree	Disagree	6	R
Male	24	20-29	Single	Living with family/others	Orthodox Christian	Advanced degree	Government facility	General hospital	Intern	<5 years	Yes	Yes	Yes (አዎ)		1	Agree	Yes	Y	N	N	N	N	Agree	N	Y	N	N	Yes	5	Agree	Strongly agree	Agree	10	W
Male	30	30-49	Single	Living with family/others	Orthodox Christian	Advanced degree	Government facility	Referral hospital	Resident	5-10 years	Yes	Yes	Yes (አዎ)		1	Strongly agree	Yes	N	N	N	Y	N	Strongly agree	N	Y	N	N	No		Agree	Agree	Agree	9	W
Male	30	30-49	Single	Living alone	Orthodox Christian	Advanced degree	Government facility	Referral hospital	Specialist	5-10 years	Yes	No	Yes (አዎ)		1	Disagree	No	Y	N	N	Y	N	Agree	N	Y	N	N	Yes	5	Strongly agree	Strongly agree	Strongly agree	12	W
Male	26	20-29	Single	Living alone	Orthodox Christian	Advanced degree	Government facility	Referral hospital	Resident	<5 years	Yes	No	Yes (አዎ)		1	Strongly disagree	No	Y	N	N	Y	N	Disagree					Yes		Strongly agree	Strongly agree	Strongly agree	12	W
Male	28	20-29	Single	Living with family/others	Orthodox Christian	Advanced degree	Government facility	Referral hospital	Resident	<5 years	Yes	Yes	No (አይደለም)	No (አይደለም)	0	Strongly agree	No	N	N	N	N	Y	Strongly agree	N	N	N	Y	Yes	7	Strongly disagree	Strongly disagree	Strongly disagree	3	R
Male	31	30-49	Single	Living alone	Muslim	Advanced degree	Government facility	Referral hospital	Specialist	<5 years	Yes	Yes	Yes (አዎ)		1	Disagree	No	N	N	N	Y	N	Agree	N	Y	N	N	Yes	2	Agree	Agree	Agree	9	W
Male	28	20-29	Single	Living with family/others	Other	Advanced degree	Government facility	Referral hospital	Resident	5-10 years	Yes	No	No (አይደለም)	No (አይደለም)	0	Disagree	No	Y	N	N	N	N	Strongly agree	Y	N	N	N	Yes	10	Agree	Agree	Agree	9	W
Female	25	20-29	Single	Living with family/others	Protestant Christian	Advanced degree	Government facility	General hospital	Intern	<5 years	Yes	Yes	Yes (አዎ)		1	Agree	No	Y	N	Y	Y	N	Strongly agree	N	Y	N	N	Yes	2	Disagree	Disagree	Disagree	6	R
Male	31	30-49	Single	Living with family/others	Orthodox Christian	Advanced degree	Government facility	Referral hospital	Resident	5-10 years	Yes	No	Yes (አዎ)		1	Strongly disagree	No	N	Y	Y	Y	N	Agree	Y	N	N	N	Yes	2	Agree	Strongly agree	Agree	10	W
Female	29	20-29	Single	Living with family/others	Orthodox Christian	Advanced degree			General Practitioner	<5 years	No	No	No (አይደለም)	No (አይደለም)	0	Agree	Yes	N	N	N	Y	N	Strongly disagree					Yes	5	Strongly agree	Strongly agree	Strongly agree	12	W
Male	30	30-49	Single	Living alone	Orthodox Christian	Advanced degree	Government facility	Referral hospital	Resident	5-10 years	Yes	No	Yes (አዎ)		1	Strongly disagree	No	Y	Y	Y	Y	N	Disagree					No		Strongly agree	Strongly agree	Strongly agree	12	W
Male	26	20-29	Single	Living alone	Other	Advanced degree	Government facility	Referral hospital	General Practitioner	<5 years	Yes	No	Yes (አዎ)		1	Disagree	Yes	Y	N	Y	Y	N	Disagree					Yes	10	Strongly agree	Strongly agree	Strongly agree	12	W
Male	27	20-29	Single	Living with family/others	Orthodox Christian	Advanced degree			General Practitioner	<5 years	Yes	Yes	No (አይደለም)	Yes (አዎ)	1	Disagree	No	Y	N	N	Y	Y	Strongly disagree					Yes	3	Strongly agree	Strongly agree	Strongly agree	12	W
Male			Single	Living with family/others	Protestant Christian	Advanced degree	Government facility	Referral hospital	Resident	5-10 years	Yes	No	Yes (አዎ)		1	Disagree	No	N	N	Y	N	N	Agree	N	Y	N	N	Yes	3	Strongly agree	Strongly agree	Strongly agree	12	W
Male	26	20-29	Single	Living alone	Orthodox Christian	Advanced degree	Government facility	Referral hospital	Resident	<5 years	Yes	No	Yes (አዎ)		1	Strongly disagree	No	Y	N	N	N	N	Strongly disagree					Yes	2	Strongly agree	Strongly agree	Strongly agree	12	W
Male	32	30-49	Married/ co-habitating	Living with family/others	Muslim	Advanced degree	Government facility	Referral hospital	Resident	>10 years	Yes	No	Yes (አዎ)		1	Disagree	No	Y	N	N	N	N	Agree	N	N	Y	N	Yes	5	Strongly agree	Strongly agree	Strongly agree	12	W
Female	25	20-29	Single	Living with family/others	Other	Advanced degree	Government facility	General hospital	General Practitioner	<5 years	No	No	No (አይደለም)	Yes (አዎ)	1	Disagree	No	Y	N	N	N	Y	Agree	N	N	Y	N	No		Agree	Agree	Agree	9	W
Male	30	30-49	Single	Living alone	Orthodox Christian	Advanced degree	Government facility	Referral hospital	Resident	5-10 years	No	Yes	No (አይደለም)	Yes (አዎ)	1	Disagree	No	Y	N	N	N	N	Agree	N	Y	N	N	Yes	3	Strongly agree	Strongly agree	Strongly agree	12	W
Male	30	30-49	Single	Living alone	Orthodox Christian	Advanced degree	Government facility	Referral hospital	Specialist	<5 years		No	Yes (አዎ)		1	Strongly disagree	No	Y	N	N	N	N	Strongly disagree					No		Strongly agree	Strongly agree	Strongly agree	12	W
Male	29	20-29	Single	Living alone	Orthodox Christian	Advanced degree	Government facility	Referral hospital	Specialist	<5 years	No	Yes	Yes (አዎ)		1	Disagree	Yes	Y	N	N	N	N	Agree	N	Y	N	N	Yes	3	Agree	Agree	Agree	9	W
Male	30	30-49	Single	Living alone	Orthodox Christian	Master’s degree	Government facility	Referral hospital	Nurse practitioner	>10 years	Yes	No	Yes (አዎ)		1	Agree	Yes	Y	Y	Y	Y	Y	Strongly agree	N	N	N	Y	Yes	5	Agree	Agree	Agree	9	W
Male	26	20-29	Single	Living with family/others	Protestant Christian	Advanced degree	Government facility	Primary hospital	General Practitioner	<5 years	Yes	No	No (አይደለም)	Yes (አዎ)	1	Agree	Yes	N	N	N	Y	N	Agree	Y	N	N	N	Yes		Agree	Agree	Agree	9	W
Male	30	30-49	Married/ co-habitating	Living with family/others	Orthodox Christian	Advanced degree	Government facility	Referral hospital	Resident	<5 years	Yes	No	Yes (አዎ)		1	Disagree	No	Y	N	N	Y	N	Agree	Y	N	N	N	Yes	8	Strongly agree	Strongly agree	Strongly agree	12	W
Female	28	20-29	Married/ co-habitating	Living with family/others	Protestant Christian	Bachelor’s degree	Government facility	Referral hospital	Nurse practitioner	<5 years	Yes	No	No (አይደለም)	No (አይደለም)	0	Disagree	No	Y	N	N	Y	N	Strongly agree	N	Y	N	N	Yes	5	Agree	Agree	Agree	9	W
Male	50	50+	Married/ co-habitating	Living with family/others	Jehovah’s Witness	Master’s degree	Government facility	Health center	Health Officer	>10 years	No	No	No (አይደለም)	No (አይደለም)	0	Agree	Yes	N	Y	N	N	Y	Agree	N	Y	N	N	Yes	20	Disagree	Disagree	Disagree	6	R
Male	35	30-49	Single	Living alone	Orthodox Christian	Bachelor’s degree	Government facility	Health center	Health Officer	>10 years	Yes	Yes	Yes (አዎ)		1	Agree	No	N	Y	Y	N	N	Agree	N	N	N	Y	Yes	10	Agree	Agree	Agree	9	W
Female	45	30-49	Married/ co-habitating	Living with family/others	Orthodox Christian	Bachelor’s degree	Government facility	Health center	Nurse practitioner	>10 years	Yes	Yes	Yes (አዎ)		1	Agree	No	N	N	Y	N	N	Disagree					Yes	10	Agree	Agree	Agree	9	W
Male	30	30-49	Single	Living with family/others	Protestant Christian	Advanced degree	Government facility	Referral hospital	Resident	5-10 years	Yes	Yes	Yes (አዎ)		1	Disagree	No	Y	N	N	Y	N	Disagree					No		Strongly agree	Strongly agree	Strongly agree	12	W
Male	35	30-49	Married/ co-habitating	Living alone	Orthodox Christian	Master’s degree	Private facility		Nurse practitioner	>10 years	No	No	No (አይደለም)	Yes (አዎ)	1	Disagree	No	Y	N	N	N	N	Agree	Y	N	N	N	Yes	02	Strongly agree	Strongly agree	Strongly agree	12	W
Male	35	30-49	Married/ co-habitating	Living alone	Orthodox Christian	Master’s degree	Private facility		Nurse practitioner	>10 years	No	No	No (አይደለም)	Yes (አዎ)	1	Disagree	No	Y	N	N	N	N	Agree	Y	N	N	N	Yes	02	Strongly agree	Strongly agree	Strongly agree	12	W
Male	35	30-49	Married/ co-habitating	Living alone	Orthodox Christian	Master’s degree	Private facility		Nurse practitioner	>10 years	No	No	No (አይደለም)	Yes (አዎ)	1	Disagree	No	Y	N	N	N	N	Agree	Y	N	N	N	Yes	02	Strongly agree	Strongly agree	Strongly agree	12	W
Female	30	30-49	Married/ co-habitating	Living with family/others	Orthodox Christian	Bachelor’s degree	Private facility	General hospital	Nurse practitioner	5-10 years	Yes	Yes	Yes (አዎ)		1	Disagree	No	N	Y	Y	N	N	Disagree					Yes	10	Agree	Agree	Agree	9	W
Male	54	50+	Married/ co-habitating	Living with family/others	Orthodox Christian	Advanced degree	Government facility	Referral hospital	Specialist	>10 years	Yes	Yes	Yes (አዎ)		1	Strongly disagree	Yes	Y	Y	Y	N	N	Disagree					Yes	50	Strongly agree	Strongly agree	Strongly agree	12	W
Male	38	30-49	Married/ co-habitating	Living with family/others	Orthodox Christian	Bachelor’s degree	Government facility	Health center	Health Officer	>10 years	Yes	Yes	No (አይደለም)	No (አይደለም)	0	Agree	Yes	N	Y	Y	N	N	Agree	N	Y	N	N	Yes	15	Disagree	Disagree	Disagree	6	R
Male	33	30-49	Single	Living alone	Orthodox Christian	Advanced degree	Government facility	Referral hospital	Resident	5-10 years	Yes	No	Yes (አዎ)		1	Disagree	No	Y	N	N	Y	N	Disagree					No		Strongly agree	Strongly agree	Strongly agree	12	W
Female	28	20-29	Single	Living alone	Protestant Christian	Advanced degree	Government facility	Referral hospital	Resident	<5 years	Yes	No	Yes (አዎ)		1	Disagree	No	Y	N	Y	Y	N	Disagree					Yes	5	Strongly agree	Strongly agree	Strongly agree	12	W
Male	32	30-49	Single	Living with family/others	Muslim	Advanced degree	Government facility	Referral hospital	Resident	5-10 years	Yes	No	Yes (አዎ)		1	Disagree	No	Y	N	Y	Y	N	Disagree					No		Strongly agree	Strongly agree	Strongly agree	12	W
Male	30	30-49	Single	Living alone	Other	Bachelor’s degree	Government facility	Referral hospital	Resident	5-10 years	Yes	Yes	Yes (አዎ)		1	Disagree	No	Y	N	N	Y	N	Agree	N	Y	N	N	No		Agree	Agree	Agree	9	W
Male	28	20-29	Single	Living alone	Protestant Christian	Advanced degree	Government facility	Primary hospital	General Practitioner	<5 years	No	No	Yes (አዎ)		1	Strongly agree	No	Y	Y	Y	Y	Y	Agree	N	Y	N	N	Yes	3	Agree	Agree	Agree	9	W
Female	36	30-49	Married/ co-habitating	Living with family/others	Orthodox Christian	Advanced degree	Government facility	General hospital	Specialist	<5 years	Yes	No	Yes (አዎ)		1	Agree	Yes	N	N	Y	Y	Y	Agree	N	N	N	Y	Yes	2	Agree	Agree	Agree	9	W
Male	30	30-49	Single	Living alone	Muslim	Bachelor’s degree	Government facility	Referral hospital	Nurse practitioner	5-10 years	Yes	No	Yes (አዎ)		1	Strongly disagree	No	Y	N	N	N	N	Agree	N	Y	N	N	Yes	15	Strongly agree	Strongly agree	Strongly agree	12	W
Female			Married/ co-habitating	Living with family/others	Orthodox Christian	Advanced degree	Government facility	General hospital	Specialist	5-10 years	Yes	No	Yes (አዎ)		1	Agree	Yes	Y	N	Y	Y	Y	Agree	N	Y	N	N	Yes	2	Agree	Agree	Agree	9	W
Male	29	20-29	Single	Living with family/others	Orthodox Christian	Advanced degree	Government facility	Referral hospital	General Practitioner	<5 years	Yes	No	Yes (አዎ)		1	Agree	No	Y	N	N	N	N	Disagree					Yes	20	Strongly agree	Strongly agree	Strongly agree	12	W
Male	32	30-49	Single	Living alone	Orthodox Christian	Advanced degree	Private facility	General hospital	Specialist	5-10 years	Yes	No	Yes (አዎ)		1	Disagree	No	Y	Y	N	N	N	Disagree					Yes	4	Strongly agree	Strongly agree	Strongly agree	12	W
Male	45	30-49	Married/ co-habitating	Living with family/others	Orthodox Christian	Master’s degree	Government facility	Primary hospital	Nurse practitioner	>10 years	No	No	Yes (አዎ)		1	Disagree	No	N	Y	Y	N	N	Disagree					No		Agree	Agree	Agree	9	W
Female	30	30-49	Single	Living with family/others	Protestant Christian	Advanced degree	Private facility	Private hospital/clinic	Specialist	<5 years	Yes	No	Yes (አዎ)		1	Disagree	No	Y	N	N	N	N	Agree	Y	N	N	N	Yes	3	Strongly agree	Strongly agree	Strongly agree	12	W
Female	28	20-29	Single	Living with family/others	Protestant Christian	Bachelor’s degree	Private facility	General hospital	Nurse practitioner	<5 years	No	No	Yes (አዎ)		1	Disagree	No	N	Y	Y	N	N	Disagree					Yes	10	Agree	Agree	Agree	9	W
Male	47	30-49	Married/ co-habitating	Living with family/others	Orthodox Christian	Master’s degree	Government facility	Referral hospital	Nurse practitioner	>10 years	Yes	Yes	Yes (አዎ)		1	Disagree	No	N	Y	Y	N	Y	Agree	N	N	N	Y	Yes	20	Agree	Agree	Agree	9	W
Female	50	50+	Married/ co-habitating	Living with family/others	Orthodox Christian	Master’s degree	Private facility	General hospital	Nurse practitioner	>10 years	No	No	Yes (አዎ)		1	Disagree	No	N	Y	Y	N	Y	Agree	Y	N	N	N	Yes	15	Agree	Agree	Agree	9	W
Male	45	30-49	Married/ co-habitating	Living with family/others	Catholic Christian	Advanced degree	Private facility	General hospital	Specialist	>10 years	No	No	Yes (አዎ)		1	Disagree	No	Y	N	N	Y	N	Disagree					No		Agree	Agree	Agree	9	W
Male	50	50+	Married/ co-habitating	Living with family/others	Protestant Christian	Advanced degree	Private facility	General hospital	Specialist	>10 years	No	No	Yes (አዎ)		1	Disagree	No	Y	N	Y	Y	N	Disagree					No		Strongly agree	Strongly agree	Strongly agree	12	W
Male	32	30-49	Single	Living alone	Muslim	Advanced degree	Government facility	Referral hospital	Resident	5-10 years	Yes	Yes	Yes (አዎ)		1	Agree	Yes	Y	N	Y	N	N	Strongly agree	N	Y	N	N	Yes	15	Agree	Agree	Agree	9	W
Female	46	30-49	Married/ co-habitating	Living with family/others	Catholic Christian	Advanced degree	Private facility	General hospital	Specialist	>10 years	Yes	No	Yes (አዎ)		1	Disagree	No	Y	N	Y	Y	N	Disagree					No		Strongly agree	Strongly agree	Strongly agree	12	W
Male	29	20-29	Single	Living alone	Orthodox Christian	Advanced degree	Government facility	Referral hospital	Resident	5-10 years	Yes	No	Yes (አዎ)		1	Disagree	No	Y	N	Y	Y	N	Disagree					Yes	10	Strongly agree	Strongly agree	Strongly agree	12	W
Female	38	30-49	Single	Living with family/others	Orthodox Christian	Bachelor’s degree	Private facility	Private hospital/clinic	General Practitioner	<5 years	Yes	No	Yes (አዎ)		1	Disagree	No	Y	N	N	Y	N	Disagree					Yes	2	Strongly agree	Strongly agree	Strongly agree	12	W
Female	35	30-49	Married/ co-habitating	Living with family/others	Orthodox Christian	Bachelor’s degree	Government facility	Referral hospital	Nurse practitioner	>10 years	Yes	No	Yes (አዎ)		1	Disagree	Yes	Y	N	Y	N	N	Agree	N	Y	N	N	Yes	15	Strongly agree	Strongly agree	Strongly agree	12	W
Male	34	30-49	Married/ co-habitating	Living with family/others	Other	Advanced degree	Private facility	Private hospital/clinic	General Practitioner	>10 years	No	No	No (አይደለም)	Yes (አዎ)	1	Disagree	Yes	N	Y	Y	Y	N	Strongly agree	N	N	Y	N	Yes	10	Strongly agree	Strongly agree	Strongly agree	12	W
Male	32	30-49	Married/ co-habitating	Living with family/others	Orthodox Christian	Advanced degree	Government facility	Referral hospital	Resident	5-10 years	Yes	No	Yes (አዎ)		1	Disagree	No	Y	N	Y	Y	N	Disagree					No		Strongly agree	Strongly agree	Strongly agree	12	W
Female	25	20-29	Married/ co-habitating	Living with family/others	Orthodox Christian	Bachelor’s degree	Government facility	General hospital	Nurse practitioner	<5 years	Yes	No	Yes (አዎ)		1	Disagree	Yes	N	N	Y	N	N	Disagree					Yes	10	Agree	Agree	Agree	9	W
Male	25	20-29	Single	Living with family/others	Orthodox Christian	Advanced degree	Government facility	Health center	General Practitioner	<5 years	Yes	No	Yes (አዎ)		1	Strongly disagree	Yes	Y	N	N	Y	N	Disagree					Yes	2	Strongly agree	Strongly agree	Strongly agree	12	W
Female	25	20-29	Single	Living alone	Orthodox Christian	Bachelor’s degree	Private facility	General hospital	Nurse practitioner	<5 years	Yes	Yes	No (አይደለም)	No (አይደለም)	0	Disagree	Yes	N	N	Y	N	N	Agree					Yes	5	Disagree	Disagree	Disagree	6	R
Male	27	20-29	Single	Living with family/others	Orthodox Christian	Advanced degree	Government facility	General hospital	General Practitioner	<5 years	Yes	Yes	No (አይደለም)	No (አይደለም)	0	Agree	Yes	N	N	N	Y	N	Strongly agree	N	Y	N	N	Yes	20	Disagree	Disagree	Disagree	6	R
Female	48	30-49	Married/ co-habitating	Living with family/others	Protestant Christian	Advanced degree	Private facility	General hospital	Specialist	>10 years	No	No	Yes (አዎ)		1	Disagree	No	Y	N	N	Y	N	Strongly disagree					No		Strongly agree	Strongly agree	Strongly agree	12	W
Male	32	30-49	Married/ co-habitating	Living with family/others	Orthodox Christian	Advanced degree	Government facility	Referral hospital	Resident	5-10 years	Yes	No	Yes (አዎ)		1	Disagree	No	Y	N	Y	Y	N	Disagree					No		Strongly agree	Strongly agree	Strongly agree	12	W
Female	39	30-49	Married/ co-habitating	Living with family/others	Orthodox Christian	Advanced degree	Private facility	General hospital	Specialist	>10 years	No	Yes	Yes (አዎ)		1	Disagree	No	Y	N	Y	Y	N	Disagree					No		Strongly agree	Strongly agree	Strongly agree	12	W
	29	20-29	Single	Living alone	Protestant Christian	Advanced degree	Government facility	Referral hospital	Resident	<5 years	Yes	No	Yes (አዎ)		1	Disagree	Yes	Y	N	Y	N	N	Strongly agree	N	Y	N	N	No		Agree	Agree	Agree	9	W
Female	26	20-29	Single	Living alone	Catholic Christian	Bachelor’s degree	Private facility	General hospital	Nurse practitioner	<5 years	Yes	No	Yes (አዎ)		1	Disagree	No	N	Y	Y	N	N	Disagree					No		Agree	Agree	Agree	9	W
Female	33	30-49	Married/ co-habitating	Living with family/others	Catholic Christian	Advanced degree	Government facility	Referral hospital	Resident	5-10 years	No	No	Yes (አዎ)		1	Disagree	No	Y	N	Y	Y	N	Disagree					No		Agree	Agree	Agree	9	W
Male	39	30-49	Divorced/ widowed	Living with family/others	Orthodox Christian	Master’s degree	Private facility		Health Officer	>10 years	No	Yes	No (አይደለም)	Yes (አዎ)	1	Strongly agree	Yes	N	N	Y	N	N	Strongly agree	N	Y	N	N	Yes	3	Agree	Agree	Agree	9	W
Female	35	30-49	Married/ co-habitating	Living with family/others	Muslim	Advanced degree	Government facility	Referral hospital	Specialist	5-10 years	Yes	No	Yes (አዎ)		1	Disagree	Yes	Y	N	N	N	N	Agree	N	Y	N	N	Yes	10	Agree	Agree	Agree	9	W
Male	35	30-49	Married/ co-habitating	Living with family/others	Protestant Christian	Advanced degree	Government facility	Referral hospital	Resident	5-10 years	Yes	Yes	Yes (አዎ)		1	Disagree	No	Y	N	Y	Y	N	Disagree					No		Strongly agree	Strongly agree	Strongly agree	12	W
Male	28	20-29	Single	Living alone	Orthodox Christian	Bachelor’s degree	Government facility	Health center	Health Officer	<5 years	Yes	No	No (አይደለም)	No (አይደለም)	0	Agree	Yes	N	Y	N	N	Y	Agree	N	Y	N	N	Yes	20	Disagree	Disagree	Disagree	6	R
Female	30	30-49	Single	Living with family/others	Orthodox Christian	Bachelor’s degree	Government facility	Referral hospital	Nurse practitioner	>10 years	Yes	Yes	No (አይደለም)	No (አይደለም)	0	Strongly agree	Yes	N	N	N	Y	N	Disagree					Yes	8	Disagree	Disagree	Disagree	6	R
Male	34	30-49	Single	Living alone	Protestant Christian	Master’s degree	Government facility	Referral hospital	Nurse practitioner	5-10 years	Yes	No	Yes (አዎ)		1	Strongly disagree	Yes	N	N	N	Y	N	Strongly agree	Y	N	N	N	Yes	5	Strongly agree	Strongly agree	Strongly agree	12	W
Male	29	20-29	Single	Living alone	Orthodox Christian	Advanced degree	Government facility	General hospital	General Practitioner	<5 years	Yes	No	No (አይደለም)	Yes (አዎ)	1	Disagree	No	Y	N	Y	Y	N	Disagree					No		Strongly agree	Strongly agree	Strongly agree	12	W
Male	35	30-49	Divorced/ widowed	Living alone	Protestant Christian	Bachelor’s degree	Government facility	Health center	Health Officer	>10 years	Yes	No	No (አይደለም)	No (አይደለም)	0	Agree	Yes	N	Y	Y	N	Y	Agree	N	Y	N	N	Yes	15	Disagree	Disagree	Disagree	6	R
Male	34	30-49	Single	Living alone	Protestant Christian	Master’s degree	Government facility	Referral hospital	Nurse practitioner	5-10 years	Yes	No	Yes (አዎ)		1	Strongly disagree	Yes	N	N	N	Y	N	Strongly agree	Y	N	N	N	Yes	5	Strongly agree	Strongly agree	Strongly agree	12	W
Male	27	20-29	Single	Living alone	Orthodox Christian	Advanced degree	Government facility	Referral hospital	General Practitioner	<5 years	Yes	No	Yes (አዎ)		1	Agree	Yes	N	N	Y	N	N	Agree	N	Y	N	N	Yes	2	Agree	Agree	Agree	9	W
Male	28	20-29	Single	Living with family/others	Orthodox Christian	Advanced degree	Private facility	Private hospital/clinic	General Practitioner	<5 years	Yes	No	No (አይደለም)	Yes (አዎ)	1	Strongly agree	No	Y	N	N	N	N	Strongly agree	Y	N	N	N	Yes	5	Strongly agree	Agree	Strongly agree	11	W
Male	26	20-29	Single	Living with family/others	Other	Advanced degree	Government facility	Primary hospital	General Practitioner	<5 years	Yes	No	Yes (አዎ)		1	Strongly disagree	No	N	N	Y	N	N	Disagree					Yes	5	Agree	Agree	Agree	9	W
Male	29	20-29	Single	Living with family/others	Protestant Christian	Advanced degree	Government facility	Referral hospital	Resident	5-10 years	No	No	Yes (አዎ)		1	Strongly disagree	No	Y	N	N	Y	N	Disagree					Yes	2	Strongly agree	Strongly agree	Strongly agree	12	W
Male	33	30-49	Single	Living alone	Protestant Christian	Advanced degree	Government facility	Referral hospital	Specialist	<5 years	No	No	Yes (አዎ)		1	Strongly disagree	No	Y	N	Y	N	N	Agree	N	Y	N	N	Yes	3	Strongly agree	Strongly agree	Strongly agree	12	W
Male	31	30-49	Married/ co-habitating	Living with family/others	Orthodox Christian	Advanced degree	Government facility	Referral hospital	Specialist	5-10 years	Yes	No	No (አይደለም)	Yes (አዎ)	1	Disagree	No	Y	N	N	Y	N	Agree	N	Y	N	N	Yes	4	Strongly agree	Strongly agree	Strongly agree	12	W
Male	35	30-49	Single	Living alone	Orthodox Christian	Bachelor’s degree	Private facility	Private hospital/clinic	Specialist	5-10 years	Yes	No	Yes (አዎ)		1	Strongly agree	No	N	Y	N	N	N	Strongly agree	N	N	Y	N	Yes	10	Strongly agree	Strongly agree	Strongly agree	12	W
Male	25	20-29	Single	Living with family/others	Orthodox Christian	Bachelor’s degree	Government facility	Health center	General Practitioner	<5 years	Yes	No	Yes (አዎ)		1	Strongly disagree	No	Y	N	N	N	N	Agree	N	Y	N	N	Yes	5	Strongly agree	Strongly agree	Strongly agree	12	W
Female	27	20-29	Married/ co-habitating	Living with family/others	Protestant Christian	Bachelor’s degree	Government facility	General hospital	Nurse practitioner	5-10 years	Yes	No	Yes (አዎ)		1	Disagree	No	N	N	Y	Y	N	Disagree					Yes	5	Strongly agree	Strongly agree	Strongly agree	12	W
Female	24	20-29	Married/ co-habitating	Living with family/others	Orthodox Christian	Bachelor’s degree	Government facility	General hospital	Nurse practitioner	5-10 years	No	No	No (አይደለም)	Yes (አዎ)	1	Disagree	No	N	N	Y	N	N	Disagree					Yes	6	Agree	Agree	Agree	9	W
Female	26	20-29	Married/ co-habitating	Living with family/others	Orthodox Christian	Advanced degree	Government facility	Referral hospital	General Practitioner	<5 years	Yes	No	Yes (አዎ)		1	Disagree	No	N	N	N	Y	N	Agree	N	Y	N	N	Yes	5	Agree	Agree	Agree	9	W
	25	20-29	Single	Living alone	Protestant Christian	Bachelor’s degree	Government facility	General hospital	Nurse practitioner	5-10 years	No	No	No (አይደለም)	Yes (አዎ)	1	Disagree	Yes	N	N	Y	N	N	Agree	N	N	N	Y	Yes	9	Agree	Agree	Agree	9	W
	25	20-29	Single	Living alone	Protestant Christian	Bachelor’s degree	Government facility	General hospital	Nurse practitioner	5-10 years	No	No	No (አይደለም)	Yes (አዎ)	1	Disagree	Yes	N	N	Y	N	N	Agree	N	N	N	Y	Yes	9	Agree	Agree	Agree	9	W
Male	24	20-29	Single	Living with family/others	Orthodox Christian	Advanced degree	Private facility	General hospital	General Practitioner	<5 years	Yes	No	Yes (አዎ)		1	Disagree	Yes	N	N	N	Y	N	Disagree					Yes	2	Agree	Agree	Agree	9	W
Female			Single	Living with family/others	Protestant Christian	Bachelor’s degree	Government facility	General hospital	Nurse practitioner	<5 years	No	No	Yes (አዎ)		1	Disagree	Yes	N	N	Y	N	N	Strongly disagree					No		Strongly agree	Strongly agree	Strongly agree	12	W
Female			Single	Living with family/others	Orthodox Christian	Master’s degree	Government facility	Referral hospital	Health Officer	<5 years	No	No	No (አይደለም)	No (አይደለም)	0	Strongly agree	No	Y	N	N	Y	N	Strongly agree	N	Y	N	N	Yes	5	Disagree	Strongly agree	Disagree	8	W
Female			Divorced/ widowed	Living alone	Orthodox Christian	Bachelor’s degree	Private facility	Primary hospital	General Practitioner	<5 years	Yes	No	No (አይደለም)	No (አይደለም)	0	Strongly agree	Yes	N	N	N	Y	N	Strongly agree	N	Y	N	N	Yes	20	Strongly disagree	Strongly disagree	Strongly disagree	3	R
Female	26	20-29	Married/ co-habitating	Living with family/others	Orthodox Christian	Advanced degree	Private facility	Private hospital/clinic	General Practitioner	<5 years	Yes	Yes	Yes (አዎ)		1	Disagree	Yes	Y	N	Y	Y	N	Agree	N	N	N	Y	Yes	3	Agree	Agree	Agree	9	W
Male	23	20-29	Single	Living with family/others	Protestant Christian			Referral hospital	Intern	<5 years	No	No	No (አይደለም)	Yes (አዎ)	1	Disagree	No	N	N	Y	N	N	Agree	N	Y	N	N	Yes		Agree	Agree	Agree	9	W
Female	30	30-49	Single	Living alone	Orthodox Christian	Advanced degree	Government facility	Referral hospital	Resident	5-10 years	No	No	Yes (አዎ)		1	Disagree	No	Y	N	N	N	N	Agree	N	Y	N	N	Yes	1	Agree	Agree	Agree	9	W
Female	23	20-29	Single	Living with family/others	Other	Advanced degree	Government facility	Referral hospital	Intern	<5 years	No	No	No (አይደለም)	Yes (አዎ)	1	Disagree	No	N	N	Y	Y	N	Agree	N	N	N	Y	No		Agree	Agree	Agree	9	W
Male	30	30-49	Married/ co-habitating	Living with family/others	Muslim	Advanced degree	Government facility	Referral hospital	Specialist	>10 years	No	No	Yes (አዎ)		1	Strongly disagree	Yes	Y	N	N	N	N	Agree	N	Y	N	N	Yes	9	Strongly agree	Strongly agree	Strongly agree	12	W
Female	23	20-29	Single	Living alone	Orthodox Christian	Bachelor’s degree	Government facility	General hospital	Nurse practitioner	<5 years	No	No	Yes (አዎ)		1	Agree	No	N	Y	N	N	N	Agree	N	N	Y	N	No		Agree	Agree	Agree	9	W
Female	30	30-49	Single	Living with family/others	Protestant Christian		Government facility	General hospital	Nurse practitioner	<5 years	No	No	No (አይደለም)	No (አይደለም)	0	Agree	No	Y	N	N	N	N	Strongly agree	N	N	Y	N	Yes	20	Disagree	Disagree	Disagree	6	R
Female	23	20-29	Single	Living with family/others	Orthodox Christian	Bachelor’s degree	Government facility	General hospital	Nurse practitioner	<5 years		No	No (አይደለም)	Yes (አዎ)	1	Agree	No	N	N	Y	N	N	Agree	Y	N	N	N	No		Agree	Agree	Agree	9	W
Female	40	30-49	Divorced/ widowed	Living with family/others	Orthodox Christian	Bachelor’s degree	Government facility					No	No (አይደለም)	No (አይደለም)	0	Strongly agree	Yes	N	N	N	N	Y	Strongly agree	N	Y	N	N	Yes	30	Strongly disagree	Strongly disagree	Strongly disagree	3	R
Male			Single	Living alone	Protestant Christian	Advanced degree	Government facility	Referral hospital	Specialist	<5 years	Yes	No	No (አይደለም)	Yes (አዎ)	1	Disagree	Yes	Y	N	N	Y	N	Disagree					Yes	1	Strongly agree	Strongly agree	Strongly agree	12	W
Male	25	20-29	Single	Living with family/others	Protestant Christian	Bachelor’s degree	Government facility	Referral hospital	General Practitioner	<5 years	Yes	Yes	Yes (አዎ)		1	Strongly disagree	No	Y	N	N	N	N	Agree	Y	N	N	N	Yes	2	Agree	Agree	Agree	9	W
Female	25	20-29	Single	Living with family/others	Protestant Christian	Advanced degree	Government facility	Referral hospital	General Practitioner	<5 years	Yes	Yes	Yes (አዎ)		1	Strongly disagree	No	Y	Y	Y	Y	N	Disagree					Yes	10	Strongly agree	Strongly agree	Strongly agree	12	W
Male	31	30-49	Single	Living alone	Orthodox Christian	Advanced degree	Government facility	Referral hospital	Specialist	<5 years	Yes	Yes	Yes (አዎ)		1	Agree	No	N	N	N	Y	N	Agree	N	Y	N	N	Yes	7	Strongly agree	Strongly agree	Strongly agree	12	W
Female	26	20-29	Single	Living with family/others	Orthodox Christian	Advanced degree	Private facility	Private hospital/clinic	General Practitioner	<5 years	Yes	No	Yes (አዎ)		1	Disagree	No	N	N	N	Y	N	Agree	N	N	N	Y	Yes	30	Agree	Agree	Agree	9	W
Male	32	30-49	Married/ co-habitating	Living with family/others	Orthodox Christian	Advanced degree	Government facility	Referral hospital	Specialist	5-10 years	No	No	Yes (አዎ)		1	Disagree	No	Y	Y	Y	Y	Y	Disagree					Yes	12	Strongly agree	Strongly agree	Strongly agree	12	W
Male	30	30-49	Married/ co-habitating	Living with family/others	Orthodox Christian	Advanced degree	Private facility	Private hospital/clinic	Specialist	5-10 years	Yes	No	Yes (አዎ)		1	Strongly disagree	No	Y	Y	Y	Y	N	Disagree					Yes	5	Strongly agree	Strongly agree	Strongly agree	12	W
Male	30	30-49	Married/ co-habitating	Living alone	Muslim	Advanced degree	Government facility	General hospital	Specialist	5-10 years	Yes	No	Yes (አዎ)		1	Disagree	No	N	N	N	Y	N	Agree	Y	N	N	N	Yes	10	Strongly agree	Strongly agree	Strongly agree	12	W
Male	32	30-49	Single	Living with family/others	Orthodox Christian	Advanced degree	Government facility	Referral hospital	Specialist	5-10 years	Yes	No	Yes (አዎ)		1	Strongly disagree	No	Y	N	N	N	N	Agree	N	Y	N	N	Yes	4	Agree	Agree	Agree	9	W
Male	24	20-29	Single	Living with family/others	Muslim	Bachelor’s degree	Government facility	General hospital	Intern	<5 years	Yes	No	No (አይደለም)	Yes (አዎ)	1	Agree	Yes	Y	N	N	N	N	Strongly agree	N	N	N	Y	Yes	10	Agree	Disagree	Agree	8	W
Female	25	20-29	Single	Living alone	Protestant Christian	Bachelor’s degree	Government facility	General hospital	General Practitioner	<5 years	Yes	No	No (አይደለም)	Yes (አዎ)	1	Agree	No	N	N	N	Y	N	Agree					Yes	3	Agree	Agree	Agree	9	W
Male	27	20-29	Single	Living with family/others	Catholic Christian	Advanced degree	Private facility	Private hospital/clinic	General Practitioner	<5 years	Yes	Yes	Yes (አዎ)		1	Disagree	No	Y	N	Y	N	N	Agree	Y	N	N	N	Yes	3	Strongly agree	Agree	Agree	10	W
Female	29	20-29	Divorced/ widowed	Living with family/others	Muslim	Advanced degree	Government facility	Referral hospital	Resident	<5 years	Yes	Yes	Yes (አዎ)		1	Disagree	No	Y	N	N	Y	N	Disagree					No		Agree	Agree	Agree	9	W
Male	32	30-49	Single	Living alone	Orthodox Christian	Bachelor’s degree	Government facility	Health center	Health Officer	5-10 years	Yes	No	Yes (አዎ)		1	Disagree	No	N	Y	Y	N	N	Disagree					No		Agree	Agree	Agree	9	W
Female	25	20-29	Single	Living with family/others	Protestant Christian	Advanced degree	Government facility	General hospital	General Practitioner	<5 years	No		Yes (አዎ)		1	Disagree	No	Y	N	N	N	N	Disagree					Yes	10	Agree	Agree	Agree	9	W
Female	47	30-49	Married/ co-habitating	Living with family/others	Muslim	Master’s degree	Private facility	General hospital	Nurse practitioner	>10 years	Yes	No	Yes (አዎ)		1	Disagree	No	N	Y	Y	Y	N	Disagree					Yes	5	Agree	Agree	Agree	9	W
Male	23	20-29	Single	Living with family/others	Orthodox Christian			Referral hospital	Intern	<5 years	Yes	No	No (አይደለም)	Yes (አዎ)	1	Disagree	No	Y	N	Y	Y	N	Agree	Y	N	N	N	Yes	3	Agree	Agree	Agree	9	W
Male	39	30-49	Married/ co-habitating	Living with family/others	Orthodox Christian	Master’s degree	Government facility	General hospital	General Practitioner	>10 years	Yes	No	Yes (አዎ)		1	Agree	No	N	N	Y	Y	N	Agree	N	Y	N	N	Yes	10	Agree	Agree	Agree	9	W
Male	34	30-49	Single	Living alone	Orthodox Christian	Advanced degree	Government facility	Referral hospital	Specialist	>10 years	Yes	No	Yes (አዎ)		1	Disagree	Yes	Y	N	N	N	N	Agree	N	Y	N	N	Yes	5	Strongly agree	Strongly agree	Strongly agree	12	W
Female	32	30-49	Single	Living alone	Protestant Christian	Advanced degree	Government facility	Referral hospital	Specialist	5-10 years	No	No	No (አይደለም)	Yes (አዎ)	1	Disagree	No	Y	N	N	N	N	Disagree					Yes	3	Strongly agree	Strongly agree	Strongly agree	12	W
Male	31	30-49	Single	Living alone	Other	Advanced degree	Government facility	Referral hospital	Specialist	<5 years	No	No	Yes (አዎ)		1	Disagree	No	Y	N	Y	N	N	Agree	N	Y	N	N	Yes	20	Agree	Agree	Strongly agree	10	W
Male	37	30-49	Married/ co-habitating	Living with family/others	Orthodox Christian	Advanced degree	Government facility	General hospital	General Practitioner	5-10 years	Yes	No	Yes (አዎ)		1	Disagree	No	N	N	Y	N	N	Agree	Y	N	N	N	Yes	4	Strongly agree	Strongly agree	Strongly agree	12	W
Female	30	30-49	Single	Living alone	Orthodox Christian	Master’s degree	Government facility	Referral hospital	Nurse practitioner	5-10 years	Yes	No	Yes (አዎ)		1	Disagree	No	Y	N	Y	N	N	Disagree					Yes	3	Strongly agree	Strongly agree	Strongly agree	12	W
Male	28	20-29	Single	Living alone	Other	Advanced degree	Government facility	Referral hospital	Resident	<5 years	Yes	No	Yes (አዎ)		1	Strongly disagree	No	Y	N	N	N	N	Disagree					Yes	4	Agree	Agree	Agree	9	W
Female	27	20-29	Single	Living with family/others	Protestant Christian	Bachelor’s degree	Private facility	Private hospital/clinic	Health Officer	<5 years	Yes	Yes	No (አይደለም)	Yes (አዎ)	1	Disagree	Yes	Y	Y	Y	Y	Y	Agree	N	Y	N	N	Yes	5	Strongly agree	Strongly agree	Strongly agree	12	W
Male	28	20-29	Single	Living with family/others	Orthodox Christian	Advanced degree	Government facility	Health center	General Practitioner	<5 years	Yes	No	No (አይደለም)	Yes (አዎ)	1	Agree	No	Y	N	N	Y	N	Agree	N	Y	N	N	Yes	5	Agree	Agree	Agree	9	W
Male	25	20-29	Married/ co-habitating	Living with family/others	Orthodox Christian	Bachelor’s degree	Government facility	Health center	Health Officer	<5 years	Yes	No	Yes (አዎ)		1	Disagree	No	N	N	N	Y	N	Strongly agree	N	Y	N	N	Yes	20	Agree	Agree	Agree	9	W
Male	27	20-29	Single	Living alone	Orthodox Christian	Bachelor’s degree	Government facility	Referral hospital	Nurse practitioner	<5 years	Yes	No	Yes (አዎ)		1	Disagree	No	Y	N	N	Y	N	Agree	N	Y	N	N	Yes	10	Agree	Agree	Agree	9	W
Female	32	30-49	Married/ co-habitating	Living with family/others	Orthodox Christian	Advanced degree	Government facility	Referral hospital	Specialist	5-10 years	No	Yes	Yes (አዎ)		1	Disagree	No	Y	Y	Y	Y	N	Agree	N	N	N	Y	Yes	2	Strongly agree	Strongly agree	Strongly agree	12	W
Male	41	30-49	Single	Living alone	Orthodox Christian	Bachelor’s degree	Government facility	Referral hospital	Nurse practitioner	>10 years	Yes	No	Yes (አዎ)		1	Disagree	No	N	N	N	Y	N	Disagree					Yes	5	Strongly agree	Strongly agree	Strongly agree	12	W
Male	26	20-29	Single	Living with family/others	Muslim		Government facility	Referral hospital	Intern	<5 years	No	No	No (አይደለም)	Yes (አዎ)	1	Agree	No	N	N	N	Y	N	Agree	Y	N	N	N	No		Strongly agree	Strongly agree	Strongly agree	12	W
Male	25	20-29	Single	Living with family/others	Orthodox Christian	Advanced degree	Government facility	General hospital	Intern	<5 years	No	No	No (አይደለም)	No (አይደለም)	0	Strongly agree	No	Y	N	N	Y	N	Strongly agree	N	Y	N	N	Yes	50	Disagree	Strongly disagree	Disagree	5	R
Male	28	20-29	Single	Living alone	Orthodox Christian	Bachelor’s degree	Government facility	Referral hospital	Resident	<5 years	Yes	No	Yes (አዎ)		1	Agree	No	Y	Y	Y	Y	N	Strongly agree	N	Y	N	N	Yes	5	Strongly agree	Strongly agree	Strongly agree	12	W
Male	28	20-29	Single	Living alone	Orthodox Christian	Advanced degree	Government facility	Referral hospital	General Practitioner	<5 years	Yes	No	Yes (አዎ)		1	Disagree	No	N	N	Y	N	N	Strongly agree	N	Y	N	N	Yes	20	Disagree	Disagree	Disagree	6	R
Female	22	20-29	Single	Living with family/others	Orthodox Christian	Bachelor’s degree	Private facility	General hospital	Nurse practitioner	<5 years	No	No	Yes (አዎ)		1	Agree	Yes	Y	N	Y	N	N	Agree					Yes	4	Agree	Agree	Agree	9	W
Male	29	20-29	Single	Living alone	Other	Advanced degree	Government facility	General hospital	Specialist	5-10 years	Yes	Yes	Yes (አዎ)		1	Disagree	No	Y	N	Y	Y	N	Agree	N	Y	N	N	Yes	30	Strongly agree	Agree	Strongly agree	11	W
Female	32	30-49	Single	Living with family/others	Orthodox Christian	Advanced degree	Government facility		General Practitioner	5-10 years	No	No	Yes (አዎ)		1	Disagree	No	Y	N	Y	Y	N	Disagree					Yes	2	Strongly agree	Strongly agree	Strongly agree	12	W
Female	25	20-29	Single	Living with family/others	Orthodox Christian	Advanced degree	Government facility	Health center	General Practitioner	<5 years	Yes	No	No (አይደለም)	Yes (አዎ)	1	Agree	No	N	N	N	Y	N	Disagree					Yes	5	Agree	Agree	Agree	9	W
Female	32	30-49	Married/ co-habitating	Living with family/others	Other	Advanced degree	Government facility	Referral hospital	Specialist	5-10 years	Yes	No	Yes (አዎ)		1	Disagree	No	Y	N	N	Y	N	Disagree					Yes	10	Strongly agree	Strongly agree	Strongly agree	12	W
Male	36	30-49	Married/ co-habitating	Living with family/others	Orthodox Christian	Bachelor’s degree	Government facility	Health center	Health Officer	>10 years	No	No	No (አይደለም)	No (አይደለም)	0	Agree	Yes	N	Y	N	N	Y	Agree	N	Y	N	N	Yes	20	Disagree	Disagree	Disagree	6	R
Female	44	30-49	Married/ co-habitating	Living with family/others	Muslim	Master’s degree	Private facility	General hospital	Nurse practitioner	>10 years	Yes	No	Yes (አዎ)		1	Disagree	No	N	Y	Y	N	N	Disagree					No		Agree	Agree	Agree	9	W
Male	33	30-49	Single	Living alone	Protestant Christian	Bachelor’s degree	Government facility	Health center	Health Officer	5-10 years	Yes	No	No (አይደለም)	No (አይደለም)	0	Agree	Yes	N	Y	Y	N	Y	Agree	N	Y	N	N	Yes	30	Disagree	Disagree	Disagree	6	R
Female	38	30-49	Divorced/ widowed	Living with family/others	Protestant Christian	Bachelor’s degree	Government facility	Health center	Health Officer	>10 years	Yes	No	No (አይደለም)	No (አይደለም)	0	Agree	Yes	N	Y	N	N	Y	Agree	N	Y	N	N	Yes	40	Disagree	Disagree	Disagree	6	R
Male	30	30-49	Single	Living alone	Muslim	Bachelor’s degree	Government facility	Health center	Health Officer	5-10 years	Yes	No	Yes (አዎ)		1	Disagree	No	N	N	Y	N	Y	Disagree					Yes	15	Agree	Agree	Agree	9	W
Male	23	20-29	Single	Living with family/others	Orthodox Christian	Bachelor’s degree	Government facility	Health center	Nurse practitioner	<5 years	Yes	No	Yes (አዎ)		1	Disagree	No	Y	Y	Y	Y	Y	Agree	N	Y	N	N	Yes	3	Strongly agree	Strongly agree	Strongly agree	12	W
Female	50	50+	Married/ co-habitating	Living with family/others	Protestant Christian	Advanced degree	Government facility	Referral hospital	Specialist	>10 years	No	No	Yes (አዎ)		1	Disagree	No	Y	N	Y	Y	N	Disagree					Yes	5	Strongly agree	Strongly agree	Strongly agree	12	W
Female			Married/ co-habitating	Living with family/others	Orthodox Christian	Advanced degree	Private facility	Private hospital/clinic	Specialist	>10 years	No	No	Yes (አዎ)		1	Agree	No	N	N	Y	N	N	Agree	Y	N	N	N	Yes	8	Strongly agree	Strongly agree	Strongly agree	12	W
Female	44	30-49	Married/ co-habitating	Living with family/others	Orthodox Christian	Bachelor’s degree	Private facility	General hospital	Nurse practitioner	>10 years	Yes	No	Yes (አዎ)		1	Disagree	No	N	Y	Y	N	Y	Disagree					No		Agree	Agree	Agree	9	W
Male	35	30-49	Single	Living alone	Protestant Christian	Bachelor’s degree	Government facility	Health center	Health Officer	>10 years	No	No	No (አይደለም)	No (አይደለም)	0	Agree	Yes	N	Y	Y	N	Y	Agree	N	Y	N	N	Yes	30	Disagree	Strongly disagree	Disagree	5	R
Male	30	30-49	Single	Living alone	Orthodox Christian	Bachelor’s degree	Government facility	Health center	Health Officer	5-10 years	Yes	No	No (አይደለም)	No (አይደለም)	0	Agree	Yes	N	Y	N	N	Y	Agree	N	Y	N	N	Yes	20	Disagree	Strongly disagree	Disagree	5	R
Female	27	20-29	Married/ co-habitating	Living with family/others	Orthodox Christian	Bachelor’s degree	Government facility	General hospital	Nurse practitioner	5-10 years	Yes	No	Yes (አዎ)		1	Disagree	No	N	Y	N	N	N	Disagree					Yes	5	Agree	Agree	Agree	9	W
Male	33	30-49	Single	Living with family/others	Muslim	Master’s degree	Government facility	Referral hospital	Health Officer	>10 years	Yes	Yes	Yes (አዎ)		1	Strongly disagree	No	Y	N	Y	Y	N	Disagree					Yes	2	Strongly agree	Strongly agree	Strongly agree	12	W
Male			Single	Living with family/others	Muslim	Advanced degree	Private facility	General hospital	General Practitioner	<5 years	Yes	Yes	Yes (አዎ)		1	Disagree	No	Y	Y	N	N	N	Agree	Y	N	N	N	Yes		Agree	Agree	Agree	9	W
Male	26	20-29	Single	Living alone	Orthodox Christian	Advanced degree	Government facility	Primary hospital	General Practitioner	<5 years	Yes	No	No (አይደለም)	No (አይደለም)	0	Agree	Yes	Y	N	N	N	N	Strongly agree	N	Y	N	N	Yes	5	Strongly agree	Strongly agree	Strongly agree	12	W
Female	25	20-29	Single	Living alone	Protestant Christian	Advanced degree	Government facility	Referral hospital	General Practitioner	<5 years	Yes	No	Yes (አዎ)		1	Disagree	No	Y	N	N	N	N	Strongly agree	Y	N	N	N	Yes	5	Strongly agree	Strongly agree	Strongly agree	12	W
Female	27	20-29	Single	Living with family/others	Orthodox Christian	Bachelor’s degree	Private facility	Private hospital/clinic	General Practitioner	<5 years	Yes	No	Yes (አዎ)		1	Disagree	No	Y	N	N	Y	N	Agree	N	Y	N		Yes	3	Agree	Agree	Agree	9	W
Male	25	20-29	Single	Living with family/others	Protestant Christian	Advanced degree	Government facility	Referral hospital	General Practitioner	<5 years	Yes	Yes	Yes (አዎ)		1	Strongly agree	No	Y	N	N	N	N	Agree	N	N	Y	N	Yes	2	Agree	Agree	Agree	9	W
Female	25	20-29	Single	Living with family/others	Orthodox Christian	Advanced degree	Government facility	Referral hospital	Intern	<5 years	Yes	No	Yes (አዎ)		1	Agree	Yes	Y	N	Y	N	N	Strongly agree	N	Y	N	N	Yes	4	Agree	Strongly agree	Strongly agree	11	W
Female	40	30-49	Married/ co-habitating	Living with family/others	Orthodox Christian	Bachelor’s degree	Private facility	General hospital	Nurse practitioner	>10 years	Yes	No	Yes (አዎ)		1	Agree	Yes	N	Y	N	N	Y	Agree	N	Y	N	N	Yes	30	Disagree	Disagree	Disagree	6	R
Female	38	30-49	Married/ co-habitating	Living with family/others	Catholic Christian	Bachelor’s degree	Private facility	Private hospital/clinic	Nurse practitioner	>10 years	Yes	No	Yes (አዎ)		1	Disagree	No	N	N	Y	N	N	Disagree					No		Agree	Agree	Agree	9	W
Male	45	30-49	Divorced/ widowed	Living alone	Orthodox Christian	Bachelor’s degree	Government facility	Health center	Health Officer	>10 years	No	No	No (አይደለም)	No (አይደለም)	0	Agree	Yes	N	Y	N	N	N	Agree	N	Y	N	N	Yes	40	Disagree	Disagree	Disagree	6	R
Female	27	20-29	Divorced/ widowed	Living with family/others	Protestant Christian	Bachelor’s degree	Government facility	Referral hospital	Resident	<5 years	Yes	Yes	Yes (አዎ)		1	Disagree	No	Y	N	N	Y	N	Disagree					No		Agree	Strongly agree	Agree	10	W
Female	24	20-29	Single	Living with family/others	Catholic Christian	Bachelor’s degree	Private facility	Private hospital/clinic	Nurse practitioner	<5 years	No	No	Yes (አዎ)		1	Disagree	No	N	Y	Y	Y	N	Disagree					Yes	10	Agree	Agree	Agree	9	W
Female	53	50+	Married/ co-habitating	Living with family/others	Orthodox Christian	Master’s degree	Government facility	Referral hospital	Nurse practitioner	>10 years	No	No	Yes (አዎ)		1	Disagree	No	N	Y	Y	N	N	Disagree					Yes	10	Agree	Agree	Agree	9	W
Male	46	30-49	Married/ co-habitating	Living with family/others	Orthodox Christian	Bachelor’s degree	Government facility	Referral hospital	Nurse practitioner	>10 years	No	No	No (አይደለም)	No (አይደለም)	0	Agree	No	N	Y		N	Y	Agree	N	N	N	Y	Yes	25	Agree	Agree	Agree	9	W
Male	30	30-49	Single	Living alone	Orthodox Christian	Advanced degree	Government facility	Referral hospital	Resident	5-10 years	Yes	No	No (አይደለም)	Yes (አዎ)	1	Disagree	No	Y	Y	Y	Y	Y	Strongly agree	N	Y	N	N	Yes	2	Agree	Agree	Agree	9	W
Male	35	30-49	Married/ co-habitating	Living with family/others	Muslim	Master’s degree	Government facility	Referral hospital	Resident	<5 years	Yes	No	Yes (አዎ)		1	Disagree	No	Y	Y	Y	N	N	Agree	N	N	N	Y	Yes	5	Agree	Agree	Agree	9	W
Female	27	20-29	Married/ co-habitating	Living alone	Protestant Christian	Bachelor’s degree	Private facility	Private hospital/clinic	General Practitioner	<5 years	Yes	No	No (አይደለም)	No (አይደለም)	0	Disagree	No	N	N	Y	N	N	Agree	N	N	N	Y	Yes	7	Agree	Agree	Agree	9	W
Male	27	20-29	Married/ co-habitating	Living alone	Protestant Christian	Advanced degree	Private facility	Private hospital/clinic	General Practitioner	<5 years	Yes	No	No (አይደለም)	Yes (አዎ)	1	Disagree	No	Y	N	N	N	N	Agree	Y	N	N	Y	Yes	10	Agree	Agree	Agree	9	W
Female	24	20-29	Single	Living with family/others	Orthodox Christian	Advanced degree	Private facility	Private hospital/clinic	General Practitioner	<5 years	Yes	No	No (አይደለም)	Yes (አዎ)	1	Disagree	No	N	Y	N	N	N	Strongly agree	N	Y	N	N	Yes	1	Strongly agree	Strongly agree	Strongly agree	12	W
Male	28	20-29	Single	Living alone	Orthodox Christian	Advanced degree	Government facility	Referral hospital	Resident	<5 years	Yes	No	Yes (አዎ)		1	Disagree	No	Y	N	Y	N	N	Agree	N	Y	N	N	Yes	10	Agree	Agree	Agree	9	W
Male	27	20-29	Single	Living alone	Orthodox Christian	Advanced degree	Government facility	Referral hospital	Resident	<5 years	Yes	No	Yes (አዎ)		1	Disagree	No	N	N	N	Y	N	Agree	N	Y	N	N	No		Strongly agree	Strongly agree	Agree	11	W
Male	32	30-49	Single	Living with family/others	Orthodox Christian	Advanced degree	Government facility	Primary hospital	General Practitioner	<5 years	Yes	Yes	No (አይደለም)	No (አይደለም)	0	Disagree	No	N	Y	N	N	Y	Strongly agree	N	N	Y	N	Yes	5	Disagree	Disagree	Disagree	6	R
Male	26	20-29	Single	Living with family/others	Orthodox Christian	Advanced degree	Government facility	Referral hospital	Resident	<5 years	No	No	Yes (አዎ)		1	Disagree	No	Y	N	Y	N	N	Agree	N	Y	N	N	Yes	10	Agree	Agree	Agree	9	W
Female	22	20-29	Single	Living with family/others	Orthodox Christian	Advanced degree	Government facility	Referral hospital	Intern	<5 years	No	No	No (አይደለም)	No (አይደለም)	0	Disagree	No	N	N	Y	N	N	Agree	N	Y	N	N	Yes		Disagree	Disagree	Disagree	6	R
Female	22	20-29	Single	Living with family/others	Orthodox Christian	Advanced degree	Government facility	Referral hospital	Intern	<5 years	No	No	No (አይደለም)	No (አይደለም)	0	Disagree	No	N	N	Y	N	N	Agree	N	Y	N	N	Yes		Disagree	Disagree	Disagree	6	R
Female	26	20-29	Single	Living with family/others	Orthodox Christian	Advanced degree	Government facility	General hospital	General Practitioner	<5 years	Yes	No	Yes (አዎ)		1	Agree	No	Y	N	N	Y	N	Agree	N	Y	N	N	Yes	20	Strongly agree	Strongly agree	Strongly agree	12	W
Female	25	20-29	Married/ co-habitating	Living with family/others	Orthodox Christian	Advanced degree	Private facility	Private hospital/clinic	General Practitioner	<5 years	Yes	Yes	No (አይደለም)	No (አይደለም)	0	Strongly disagree	Yes	Y	N	N	N	N	Agree	N	Y	N	N	Yes	1	Agree	Agree	Agree	9	W
Male	26	20-29	Married/ co-habitating	Living with family/others	Orthodox Christian	Bachelor’s degree	Government facility	General hospital	Nurse practitioner	<5 years	Yes	No	Yes (አዎ)		1			N	N	Y	N	N	Agree	N	Y	N	N	Yes		Agree	Agree	Agree	9	W
Female	34	30-49	Single	Living with family/others	Orthodox Christian	Advanced degree	Private facility	Private hospital/clinic	General Practitioner	<5 years	Yes	No	No (አይደለም)	Yes (አዎ)	1	Agree	No	Y	N	N	Y	N	Agree	N	Y	N	N	Yes	4	Strongly agree	Strongly agree	Strongly agree	12	W
Male	23	20-29	Single	Living with family/others	Muslim	Bachelor’s degree	Government facility	Referral hospital	Nurse practitioner	<5 years	Yes	No	No (አይደለም)	No (አይደለም)	0	Disagree	Yes	N	N	N	Y	Y	Agree	N	Y	N	N	Yes	17	Disagree	Disagree	Disagree	6	R
Male	27	20-29	Single	Living with family/others	Protestant Christian	Advanced degree	Government facility	Referral hospital	Resident	<5 years	Yes	No	Yes (አዎ)		1	Strongly agree	Yes	Y	N	N	N	N	Agree	N	Y	N	N	Yes	5	Agree	Agree	Agree	9	W
Female	23	20-29	Single	Living with family/others	Orthodox Christian	Bachelor’s degree	Private facility	Private hospital/clinic	Intern	<5 years	Yes	No	No (አይደለም)	No (አይደለም)	0	Disagree	Yes	N	N	N	N	N	Strongly agree	N	Y	N	N	Yes	15	Disagree	Disagree	Disagree	6	R
Female	35	30-49	Married/ co-habitating	Living with family/others	Jehovah’s Witness	Bachelor’s degree	Private facility	General hospital	Nurse practitioner	>10 years	No	No	Yes (አዎ)		1	Disagree	No	N	Y	Y	N	N	Disagree					No		Agree	Agree		6	R
Male	40	30-49	Married/ co-habitating	Living with family/others	Orthodox Christian	Bachelor’s degree	Government facility	Health center	Health Officer	>10 years	No	No	No (አይደለም)	No (አይደለም)	0	Agree	Yes	N	Y	N	N	Y	Agree	N	N	N	Y	Yes	20	Disagree	Strongly disagree	Disagree	5	R
Female	38	30-49	Married/ co-habitating	Living with family/others	Protestant Christian	Bachelor’s degree	Government facility	Health center	Health Officer	>10 years	No	No	No (አይደለም)	No (አይደለም)	0	Agree	No	N	Y	N	N	N	Agree	N	N	N	Y	Yes	15	Disagree	Strongly disagree	Disagree	5	R
Male	40	30-49	Married/ co-habitating	Living with family/others	Orthodox Christian	Bachelor’s degree	Government facility	Health center	Health Officer	>10 years	No	No	No (አይደለም)	No (አይደለም)	0	Agree	Yes	N	Y	N	N	N	Agree	N	N	N	Y	Yes	10	Disagree	Strongly disagree	Disagree	5	R
Male	40	30-49	Married/ co-habitating	Living with family/others	Jehovah’s Witness	Advanced degree	Government facility	Referral hospital	Specialist	>10 years	Yes	No	Yes (አዎ)		1	Disagree	No	Y	N	Y	Y	N	Disagree					No		Agree	Strongly agree	Agree	10	W
Female	34	30-49	Married/ co-habitating	Living with family/others	Protestant Christian	Advanced degree	Government facility	Referral hospital	Resident	5-10 years	Yes	No	Yes (አዎ)		1	Disagree	No	Y	N	Y	Y	N	Disagree					No		Agree	Agree	Agree	9	W
Female	38	30-49	Married/ co-habitating	Living with family/others	Orthodox Christian	Advanced degree	Government facility	Referral hospital	Resident	>10 years	Yes	Yes	Yes (አዎ)		1	Disagree	No	Y	N	Y	Y	N	Disagree					No		Agree	Strongly agree	Agree	10	W
Female	42	30-49	Married/ co-habitating	Living with family/others	Orthodox Christian	Master’s degree	Government facility	Health center	Health Officer	>10 years	No	No	Yes (አዎ)		1	Disagree	No	N	N	Y	Y	N	Disagree					Yes	25	Agree	Agree	Agree	9	W
Female	42	30-49	Married/ co-habitating	Living with family/others	Orthodox Christian	Master’s degree	Government facility	Health center	Health Officer	>10 years	No	No	Yes (አዎ)		1	Disagree	No	N	N	Y	Y	N	Disagree					Yes	25	Agree	Agree	Agree	9	W
Female	25	20-29	Single	Living with family/others	Other	Advanced degree	Private facility	General hospital	General Practitioner	<5 years	Yes	Yes	No (አይደለም)	Yes (አዎ)	1	Disagree	No	Y	N	Y	Y	N	Disagree					No		Strongly agree	Strongly agree	Strongly agree	12	W
Female	25	20-29	Single	Living with family/others	Other	Advanced degree	Government facility	Referral hospital	Resident	<5 years	Yes	No	Yes (አዎ)		1	Disagree	No	Y	N	Y	Y	N	Disagree					No		Agree	Strongly agree	Agree	10	W
Female	28	20-29	Divorced/ widowed	Living with family/others	Muslim	Advanced degree	Government facility	Referral hospital	Resident	<5 years	Yes	Yes	Yes (አዎ)		1	Disagree	No	Y	N	Y	Y	N	Disagree					Yes	5	Agree	Strongly agree	Agree	10	W
Female	28	20-29	Divorced/ widowed	Living with family/others	Muslim	Advanced degree	Government facility	Referral hospital	Resident	<5 years	Yes	Yes	Yes (አዎ)		1	Disagree	No	Y	N	Y	Y	N	Disagree					Yes	5	Agree	Strongly agree	Agree	10	W
Female	45	30-49	Married/ co-habitating	Living with family/others	Protestant Christian	Advanced degree	Government facility	Referral hospital	Specialist	>10 years	No	No	Yes (አዎ)		1	Disagree	No	Y	N	N	Y	N	Disagree					No		Strongly agree	Strongly agree	Strongly agree	12	W
Female	32	30-49	Married/ co-habitating	Living with family/others	Protestant Christian	Advanced degree	Government facility	Referral hospital	Resident	5-10 years	Yes	Yes	Yes (አዎ)		1	Disagree	No	Y	N	N	Y	N	Disagree					Yes	10	Agree	Agree	Agree	9	W
Male	25	20-29	Single	Living with family/others	Orthodox Christian	Advanced degree	Private facility	Private hospital/clinic	General Practitioner	<5 years	Yes	No	Yes (አዎ)		1	Disagree	No	Y	N	N	Y	N	Agree	N	Y	N	N	Yes	2	Agree	Agree	Agree	9	W
Female	25	20-29	Single	Living with family/others	Muslim	Bachelor’s degree	Government facility	Health center	General Practitioner	<5 years	Yes	Yes	Yes (አዎ)		1	Disagree	No	Y	N	N	N	N	Agree	N	Y	N	N	Yes	5	Agree	Agree	Agree	9	W
Male	30	30-49	Single	Living alone	Orthodox Christian	Advanced degree	Government facility	Health center	General Practitioner	<5 years	Yes	No	Yes (አዎ)		1	Disagree	No	N	N	Y	N	N	Agree	N	Y	N	N	Yes	7	Strongly agree	Strongly agree	Strongly agree	12	W
Female	27	20-29	Single	Living alone	Muslim	Bachelor’s degree	Government facility	Referral hospital	General Practitioner	<5 years	Yes	No	Yes (አዎ)		1	Agree	No	N	N	Y	N	N	Agree	N	Y	N	N	Yes	1	Disagree	Disagree	Disagree	6	R
Male	31	30-49	Married/ co-habitating	Living with family/others	Protestant Christian	Advanced degree	Government facility	Primary hospital	General Practitioner	<5 years	No	No	No (አይደለም)	No (አይደለም)	0	Disagree	No	Y	N	N	N	N	Agree	N	N	N	Y	Yes	6	Agree	Agree	Agree	9	W
Female	24	20-29	Single	Living alone	Protestant Christian	Bachelor’s degree	Private facility	Private hospital/clinic	Nurse practitioner	<5 years	Yes	No	Yes (አዎ)		1	Disagree	No	Y	Y	Y	Y	N	Disagree					No		Agree	Agree	Agree	9	W
Female	30	30-49	Single	Living alone	Orthodox Christian	Advanced degree	Government facility	Referral hospital	Resident	5-10 years	Yes	Yes	Yes (አዎ)		1	Disagree	No	Y	N	Y	Y	N	Disagree					Yes	15	Agree	Agree	Agree	9	W
Female	34	30-49	Married/ co-habitating	Living with family/others	Protestant Christian	Advanced degree	Government facility	Referral hospital	Specialist	5-10 years	Yes	No	Yes (አዎ)		1	Disagree	No	Y	N	Y	Y	N	Disagree					No		Strongly agree	Strongly agree	Strongly agree	12	W
Male	40	30-49	Married/ co-habitating	Living with family/others	Orthodox Christian	Advanced degree	Government facility	General hospital	Specialist	>10 years	Yes	Yes	Yes (አዎ)		1	Disagree	No	Y	N	Y	Y	N	Disagree					Yes	10	Agree	Agree	Agree	9	W
Female	30	30-49	Single	Living alone	Orthodox Christian	Advanced degree	Government facility	Referral hospital	Resident	5-10 years	Yes	Yes	Yes (አዎ)		1	Disagree	No	Y	N	Y	Y	N	Disagree					Yes	15	Agree	Agree	Agree	9	W
Female	43	30-49	Divorced/ widowed	Living with family/others	Orthodox Christian	Advanced degree	Government facility	Private hospital/clinic	Specialist	>10 years	Yes	No	Yes (አዎ)		1	Disagree	No	Y	N	N	Y	N	Disagree					No		Strongly agree	Strongly agree	Strongly agree	12	W
Female	28	20-29	Single	Living alone	Protestant Christian	Advanced degree	Government facility	Referral hospital	Resident	<5 years	Yes	No	Yes (አዎ)		1	Disagree	No	Y	N	Y	Y	N	Disagree					Yes	15	Strongly agree	Strongly agree	Strongly agree	12	W
Male	45	30-49	Divorced/ widowed	Living with family/others	Orthodox Christian	Advanced degree	Government facility	Referral hospital	Specialist	>10 years	No	No	Yes (አዎ)		1	Disagree	No	Y	N	Y	Y	N	Disagree					Yes	5	Strongly agree	Strongly agree	Strongly agree	12	W
Male	30	30-49	Married/ co-habitating	Living with family/others	Orthodox Christian	Advanced degree	Government facility	Referral hospital	Specialist	5-10 years	No	No	Yes (አዎ)		1	Disagree	No	Y	N	Y	Y	N	Disagree					No		Strongly agree	Strongly agree	Strongly agree	12	W
Male	40	30-49	Married/ co-habitating	Living with family/others	Protestant Christian	Bachelor’s degree	Government facility	Health center	Health Officer	>10 years	No	No		No (አይደለም)	0	Agree	Yes	N	Y	Y	N	N	Agree	N	N	N	Y	Yes	30	Disagree	Disagree	Disagree	6	R
Female	27	20-29	Single	Living with family/others	Other	Advanced degree	Private facility	General hospital	General Practitioner	<5 years	Yes	Yes	No (አይደለም)	Yes (አዎ)	1	Disagree	No	Y	N	N	Y	N	Disagree					Yes	5	Strongly agree	Strongly agree	Strongly agree	12	W
Male	47	30-49	Divorced/ widowed	Living with family/others	Orthodox Christian	Advanced degree	Government facility	Referral hospital	Specialist	>10 years	No	No	Yes (አዎ)		1	Disagree	No	Y	N	N	Y	N	Disagree					No		Agree	Agree	Agree	9	W
Male	52	50+	Married/ co-habitating	Living with family/others	Other	Master’s degree	Government facility	Health center	Health Officer	>10 years	No	No	Yes (አዎ)		1	Agree	Yes	N	Y	N	N	N	Agree	Y	N	N	N	Yes	20	Disagree	Disagree	Disagree	6	R
Female	32	30-49	Married/ co-habitating	Living with family/others	Other	Advanced degree	Private facility	General hospital	Specialist	5-10 years	Yes	No	Yes (አዎ)		1	Disagree	No	Y	N	N	Y	N	Disagree					No		Strongly agree	Strongly agree	Strongly agree	12	W
Male	35	30-49	Single	Living alone	Protestant Christian	Advanced degree	Private facility	General hospital	Specialist	5-10 years	Yes	Yes	Yes (አዎ)		1	Disagree	No	Y	N	N	Y	N	Disagree					No		Agree	Agree	Agree	9	W
Male	43	30-49	Married/ co-habitating	Living with family/others	Orthodox Christian	Advanced degree	Private facility	General hospital	Specialist	>10 years	Yes	Yes	Yes (አዎ)		1	Disagree	No	Y	N	Y	Y	N	Disagree					Yes	5	Agree	Agree	Agree	9	W
Male	34	30-49	Single	Living alone	Other	Bachelor’s degree	Government facility	Health center	Health Officer	5-10 years	Yes	No	Yes (አዎ)		1	Disagree	No	N	Y	Y	N	N	Agree	Y	N	N	N	Yes	10	Disagree	Disagree	Disagree	6	R
Female	48	30-49	Married/ co-habitating	Living with family/others	Catholic Christian	Advanced degree	Private facility	General hospital	Specialist	>10 years	No	No	Yes (አዎ)		1	Disagree	No	Y	N	N	Y	N	Disagree					No		Agree	Strongly agree	Agree	10	W
Male	29	20-29	Single	Living alone	Muslim	Bachelor’s degree	Private facility	General hospital	Nurse practitioner	<5 years	Yes	No	Yes (አዎ)		1	Agree	Yes	N	Y	N	N	N	Agree	Y	N	N	N	Yes	10	Disagree	Disagree	Disagree	6	R
Male	50	50+	Divorced/ widowed	Living with family/others	Other	Advanced degree	Government facility	Referral hospital	Specialist	>10 years	No	No	Yes (አዎ)		1	Disagree	No	Y	N	Y	Y	N	Disagree					No		Strongly agree	Strongly agree	Strongly agree	12	W
Male	33	30-49	Married/ co-habitating	Living with family/others	Protestant Christian	Advanced degree	Government facility	Referral hospital	Resident	5-10 years	Yes	Yes	Yes (አዎ)		1	Disagree	No	Y	N	Y	Y	N	Disagree					Yes	10	Agree	Agree	Agree	9	W
Female	42	30-49	Married/ co-habitating	Living with family/others	Jehovah’s Witness	Advanced degree	Private facility	Private hospital/clinic	Specialist	>10 years	Yes	No	Yes (አዎ)		1	Disagree	No	Y	N	N	Y	N	Disagree					No		Agree	Strongly agree	Agree	10	W
Male	30	30-49	Single	Living alone	Muslim	Bachelor’s degree	Private facility	Private hospital/clinic	Nurse practitioner	5-10 years	Yes	Yes	No (አይደለም)	No (አይደለም)	0	Agree	Yes	N	Y	Y	N	N	Agree	Y	N	N	N	Yes	20	Disagree	Disagree	Disagree	6	R
Female	48	30-49	Married/ co-habitating	Living with family/others	Protestant Christian	Master’s degree	Private facility	General hospital	Nurse practitioner	>10 years	No	No	Yes (አዎ)		1	Disagree	No	N	Y	Y	Y	N	Disagree					No		Agree	Agree	Agree	9	W
Female	30	30-49	Married/ co-habitating	Living with family/others	Jehovah’s Witness	Bachelor’s degree	Private facility	Private hospital/clinic	Nurse practitioner	5-10 years	Yes	No	Yes (አዎ)		1	Disagree	No	N	Y	Y	N	N	Disagree					Yes	10	Agree	Agree	Agree	9	W
Male	46	30-49	Married/ co-habitating	Living with family/others	Orthodox Christian	Advanced degree	Government facility	Referral hospital	Specialist	>10 years	No	No	Yes (አዎ)		1	Disagree	No	Y	N	N	Y	N	Disagree					Yes	15	Strongly agree	Strongly agree	Strongly agree	12	W
Male	48	30-49	Divorced/ widowed	Living with family/others	Orthodox Christian	Advanced degree	Private facility	General hospital	Specialist	>10 years	No	No	Yes (አዎ)		1	Disagree	No	Y	N	N	Y	N	Disagree					No		Strongly agree	Strongly agree	Strongly agree	12	W
Female			Single	Living with family/others	Protestant Christian	Advanced degree	Government facility	Referral hospital	Specialist	5-10 years	Yes	No	Yes (አዎ)		1	Disagree	No	Y	N	Y	N	N	Disagree					Yes	5	Strongly agree	Strongly agree	Strongly agree	12	W
Male	33	30-49	Single	Living alone	Orthodox Christian	Master’s degree	Government facility	Referral hospital	Specialist	5-10 years	Yes	Yes	No (አይደለም)	Yes (አዎ)	1	Disagree	No	N	N	N	Y	N	Agree	N	Y	N	N	Yes	5	Strongly agree	Strongly agree	Strongly agree	12	W
Female	29	20-29	Single	Living with family/others	Orthodox Christian	Advanced degree	Private facility	Private hospital/clinic	Specialist	5-10 years	Yes	No	Yes (አዎ)		1	Disagree	No	Y	N	N	N	N	Strongly agree	Y	N	N	N	Yes	10	Strongly agree	Strongly agree	Strongly agree	12	W
Male	31	30-49	Married/ co-habitating	Living with family/others	Orthodox Christian	Advanced degree	Government facility	Referral hospital	Specialist	5-10 years	Yes	No	Yes (አዎ)		1	Disagree	Yes	N	N	Y	Y	N	Agree	N	N	Y	N	Yes	5	Strongly agree	Strongly agree	Strongly agree	12	W
Male	46	30-49	Married/ co-habitating	Living with family/others	Orthodox Christian	Advanced degree	Government facility	Referral hospital	Specialist	>10 years	No	Yes	Yes (አዎ)		1	Disagree	No	Y	N	Y	Y	N	Agree	N	Y	N	N	Yes	2	Agree	Agree	Agree	9	W
Female	30	30-49	Single		Protestant Christian	Bachelor’s degree	Private facility	Private hospital/clinic	Nurse practitioner	5-10 years	Yes	No	Yes (አዎ)		1	Disagree	No	Y	Y	Y	N	N	Disagree					No		Agree	Agree	Agree	9	W
Male	40	30-49	Single	Living alone	Orthodox Christian	Advanced degree	Government facility	Referral hospital	Specialist	>10 years	No	No	Yes (አዎ)		1	Disagree	No	Y	N	N	Y	N	Disagree					Yes	10	Strongly agree	Strongly agree	Strongly agree	12	W
Female	37	30-49	Married/ co-habitating	Living with family/others	Muslim	Bachelor’s degree	Private facility	General hospital	Nurse practitioner	>10 years	Yes	No	Yes (አዎ)		1	Disagree	Yes	N	Y	Y	N	N	Agree	N	Y	N	N	Yes	10	Agree	Agree	Agree	9	W
Male	39	30-49	Married/ co-habitating	Living with family/others	Protestant Christian	Master’s degree	Government facility	Health center	Health Officer	>10 years	Yes	No	No (አይደለም)	Yes (አዎ)	1	Agree	Yes	N	Y	Y	N	N	Agree	N	N	N	Y	Yes	20	Disagree	Disagree	Disagree	6	R
Female	26	20-29	Single	Living with family/others	Orthodox Christian	Advanced degree	Private facility	General hospital	General Practitioner	<5 years	Yes	No	No (አይደለም)	No (አይደለም)	0	Agree	No	N	N	N	Y	N	Strongly agree	N	Y	N	N	Yes	7	Disagree	Disagree	Disagree	6	R
Male	30	30-49	Married/ co-habitating	Living with family/others	Orthodox Christian	Advanced degree	Government facility	Referral hospital	Specialist	<5 years	Yes	No	Yes (አዎ)		1	Disagree	No	Y	N	N	Y	N	Disagree					Yes	10	Agree	Agree	Agree	9	W
Female	28	20-29	Single	Living alone	Catholic Christian	Bachelor’s degree	Private facility	Private hospital/clinic	Nurse practitioner	<5 years	No	No	Yes (አዎ)		1	Disagree	No	N	Y	Y	N	N	Disagree					No		Agree	Agree	Agree	9	W
Female	45	30-49	Divorced/ widowed	Living alone	Other	Advanced degree	Government facility	Referral hospital	Specialist	>10 years	No	No	Yes (አዎ)		1	Disagree	No	Y	N	N	Y	N	Disagree					No		Agree	Agree	Agree	9	W
Male	34	30-49	Married/ co-habitating	Living with family/others	Jehovah’s Witness	Bachelor’s degree	Government facility	Health center	Health Officer	5-10 years	No	No	No (አይደለም)	No (አይደለም)	0	Agree	Yes	N	Y	N	N	Y	Agree	N	Y	N	N	Yes	30	Strongly disagree	Strongly disagree	Strongly disagree	3	R
Female	38	30-49	Married/ co-habitating	Living with family/others	Orthodox Christian	Advanced degree	Private facility	General hospital	Specialist	>10 years	Yes	Yes	Yes (አዎ)		1	Disagree	No	Y	N	N	Y	N	Disagree					No		Strongly agree	Strongly agree	Strongly agree	12	W
Female	25	20-29	Single	Living with family/others	Protestant Christian	Advanced degree	Private facility	Private hospital/clinic	General Practitioner	<5 years	Yes	No	No (አይደለም)	Yes (አዎ)	1	Disagree	No	Y	N	Y	Y	N	Disagree					Yes	10	Strongly agree	Strongly agree	Strongly agree	12	W
Male	45	30-49	Married/ co-habitating	Living with family/others	Muslim	Master’s degree	Government facility	Health center	Health Officer	>10 years	No	No	No (አይደለም)	No (አይደለም)	0	Agree	Yes	N	Y	N	N	N	Agree	N	Y	N	N	Yes	30	Disagree	Disagree	Disagree	6	R
Female	30	30-49	Married/ co-habitating	Living with family/others	Other	Advanced degree	Private facility	General hospital	Specialist	5-10 years	Yes	No	Yes (አዎ)		1	Disagree	No	Y	N	N	Y	N	Disagree					Yes	10	Agree	Strongly agree	Agree	10	W
Male	50	50+	Married/ co-habitating	Living with family/others	Catholic Christian	Master’s degree	Government facility	Referral hospital	Nurse practitioner	>10 years	No	No	Yes (አዎ)		1	Disagree	Yes	N	Y	Y	N	N	Agree	N	N	N	Y	Yes	10	Agree	Agree	Agree	9	W
