# Supplementary material for: Assessment of attitude towards COVID-19 vaccine and associated factors among clinical practitioners in Ethiopia: A cross-sectional study
Source: PLoS One. 2022 Jun 16;17(6):e0269923. doi: 10.1371/journal.pone.0269923 (PMC9202929; doi:10.1371/journal.pone.0269923)
Supplement: S1 Appendix — (R) [file pone.0269923.s004.R]

#Assessment of attitude towards COVID-19 vaccine and associated factors among clinical practitioners in Ethiopia: A cross-sectional study

#This file contains the R code used for data analysis. The analysis is done on data from the accompanying table (name) 

#Outputs of each line of code are presented as comments below the respective line.
#####################################################################################################

#Table 1: Demographic categories of our survey participants for the study.

#Columns used for this section: Q1, Age group, Q3 - Q10

#Gender
table (VRSR$Q1)
#Female   Male 
#186    270 

#Age
table (VRSR$`Age grp`)
#20-29 30-49   50+ 
#  229   202    11 

#Marital Status
table(VRSR$Q3)
#Divorced/ widowed   Married/ co-habitating           Single 
# 18                        151                          292

#Living situation
table(VRSR$Q4)
#Living alone   Living with family/others 
#147                       313

#Religious background
table(VRSR$Q5)
#Catholic Christian    Jehovah's Witness        Muslim        Orthodox Christian 
#10                         7                     48                    264 
#Other   Protestant Christian 
#35                     96 

#Highest level of education
table(VRSR$Q6)
#Advanced degree   Bachelor's degree   Master's degree 
#287                    122                     42

#Place of work
table(VRSR$Q7)
#Government facility    Private facility 
#     347                 102

#Type of facility
table(VRSR$Q8)
#General hospital           Health center        Primary hospital     Private hospital/clinic 
#     119                      50                      19                      48 
#Referral hospital 
#     205 

#Profession
table(VRSR$Q9)
#General Practitioner       Health Officer          Intern      Nurse practitioner         Resident 
#    139                        37                    25               96                    55 
#Specialist 
#  103 

#Years of practice (including years of residency)
table(VRSR$Q10)
#<5 years    >10 years    5-10 years 
#  249         88           118


####################################################################################################

#Table2A: Association data regarding the vaccine acceptance of the different demographic groups of our survey participants.

#Columns used in this section: Q1, Age group, Q3 - Q10,VAS

#Effect of gender on vaccine acceptance
tab1<-table(VRSR$Q1,VRSR$VAS)
tab1
#        A   N
#Female 160  26
#Male   225  45
chisq.test(tab1)
#p-value = 0.5179

#Effect of age on vaccine acceptance
tab2<-table(VRSR$`Age grp`,VRSR$VAS)
tab2
#        A   N
#20-29  193  36
#30-49  171  31
#50+    10   1
chisq.test(tab2)
#p-value = 0.8375

#Effect of marital status on vaccine acceptance
tab3<-table(VRSR$Q3,VRSR$VAS)
tab3
#                         A   N
#Divorced/ widowed       13   5
#Married/ co-habitating  131  20
#Single                  245  47
chisq.test(tab3)
#p-value = 0.2573

#Effect of living condition on vaccine acceptance
tab4<-table(VRSR$Q4,VRSR$VAS)
tab4
#                           A   N
#Living alone              123  24
#Living with family/others 265  48
chisq.test(tab4)
#p-value = 0.8925

#Effect of Religious background on vaccine acceptance
tab5<-table(VRSR$Q5,VRSR$VAS)
tab5
#                         A   N
#Catholic Christian      10   0
#Jehovah\u0092s Witness   4   3
#Muslim                  41   7
#Orthodox Christian     217  47
#Other                   33   2
#Protestant Christian    83  13
chisq.test(tab5)
#p-value = 0.08456

#Effect of level of education on vaccine acceptance
tab6<-table(VRSR$Q6,VRSR$VAS)
tab6
#                    A   N
#Advanced degree    257  30
#Bachelor's degree  89  33
#Master's degree    35   7
chisq.test(tab6)
#p-value = 0.0001216

#Effect of place of work on vaccine acceptance
tab7<-table(VRSR$Q7,VRSR$VAS)
tab7
#                     A   N
#Government facility 292  55
#Private facility     88  14
chisq.test(tab7)
#p-value = 0.7137

#Effect of type of facility on vaccine acceptance
tab8<-table(VRSR$Q8,VRSR$VAS)
tab8
#                         A   N
#General hospital         107  12
#Health center            29   21
#Primary hospital         14   5
#Private hospital/clinic  41   7
#Referral hospital        183  22
chisq.test(tab8)
#p-value = 4.026e-07

#Effect of profession on vaccine acceptance
tab9<-table(VRSR$Q9,VRSR$VAS)
tab9
#                      A   N
#General Practitioner 116  23
#Health Officer        17  20
#Intern                17   8
#Nurse practitioner    83  13
#Resident              53   2
#Specialist           100   3
chisq.test(tab9)
#p-value = 4.094e-13

#Effect of level of experience on vaccine acceptance
tab10<-table(VRSR$Q10,VRSR$VAS)
tab10
#             A   N
#<5 years    211  38
#>10 years   71   17
#5-10 years  106  12
chisq.test(tab10)
#p-value = 0.175


##########################################
#2B: Association data between the willingness to recommend the vaccine and the different demographic groups of our survey participants.

#Columns used in this section: Q1, Age group, Q3 - Q10,VRC

#Effect of gender on willingness to recommend the vaccine 
tab1b<-table(VRSR$Q1,VRSR$VRC)
tab1b
#          U   W
#Female   22  164
#Male     42  228
chisq.test(tab1b)
#p-value = 0.3226

#Effect of age on willingness to recommend the vaccine 
tab2b<-table(VRSR$`Age group`,VRSR$VRC)
tab2b
#        U   W
#20-29  29  200
#30-49  31  171
#50+     2   9
chisq.test(tab2b)
#p-value = 0.6696

#Effect of marital status on willingness to recommend the vaccine 
tab3b<-table(VRSR$Q3,VRSR$VRC)
tab3b
#                         U   W
#Divorced/ widowed        5  13
#Married/ co-habitating  18  133
#Single                  41  251
chisq.test(tab3b)
#p-value = 0.1827

#Effect of living situation on willingness to recommend the vaccine 
tab4b<-table(VRSR$Q4,VRSR$VRC)
tab4b
#                             U   W
#Living alone                23  124
#Living with family/others   41  272
chisq.test(tab4b)
#p-value = 0.5541

#Effect of religious background on willingness to recommend the vaccine 
tab5b<-table(VRSR$Q5,VRSR$VRC)
tab5b
#                         U   W
#Catholic Christian       0   10
#Jehovah's Witness   4   3
#Muslim                   8   40
#Orthodox Christian       35  229
#Other                    4   31
#Protestant Christian     13  83
chisq.test(tab5b)
#p-value = 0.02221

#Effect of level of education on willingness to recommend the vaccine 
tab6b<-table(VRSR$Q6,VRSR$VRC)
tab6b
#                         U    W
#Advanced degree          20  267
#Bachelor's degree        36  86
#Master's degree          7   35
chisq.test(tab6b)
#p-value = 1.204e-08

#Effect of lace of work on willingness to recommend the vaccine 
tab7b<-table(VRSR$Q7,VRSR$VRC)
tab7b
#                      U   W
#Government facility   53  294
#Private facility      10  92
chisq.test(tab7b)
#p-value = 0.2164

#Effect of type of facility on willingness to recommend the vaccine 
tab8b<-table(VRSR$Q8,VRSR$VRC)
tab8b
#                          U   W
#General hospital          15  104
#Health center             25  25
#Primary hospital          3   16
#Private hospital/clinic   3   45
#Referral hospital         16  189
chisq.test(tab8b)
#p-value = 7.585e-13

#Effect of profession on willingness to recommend the vaccine 
tab9b<-table(VRSR$Q9,VRSR$VRC)
tab9b
#                       U   W
#General Practitioner   15  124
#Health Officer         22  15
#Intern                 7   18
#Nurse practitioner     15  81
#Resident               1   54
#Specialist             2   101
chisq.test(tab9b)
#p-value < 2.2e-16

#Effect of level of experience on willingness to recommend the vaccine 
tab10b<-table(VRSR$Q10,VRSR$VRC)
tab10b
#             U   W
#<5 years     32  217
#>10 years    20  68
#5-10 years   10  108
chisq.test(tab10b)
#p-value = 0.01122


####################################################################################################

#For the rest of the analyses, I need to change the columns' types to factors so that R can do categorical regression.
VRSR$Q11=as.factor(VRSR$Q11)
VRSR$Q12=as.factor(VRSR$Q12)
VRSR$Q15=as.factor(VRSR$Q15)
VRSR$Q16=as.factor(VRSR$Q16)
VRSR$`Q17: leading researchers`=as.factor(VRSR$`Q17: leading researchers`)
VRSR$`Q17: MoH`=as.factor(VRSR$`Q17: MoH`)
VRSR$`Q17: Published research`=as.factor(VRSR$`Q17: Published research`)
VRSR$`Q17: Religion`=as.factor(VRSR$`Q17: Religion`)
VRSR$`Q17: Social Media`=as.factor(VRSR$`Q17: Social Media`)
VRSR$Q18=as.factor(VRSR$Q18)
VRSR$`Q19: Efficacy`=as.factor(VRSR$`Q19: Efficacy`)
VRSR$`Q19: RandA`=as.factor(VRSR$`Q19: RandA`)
VRSR$`Q19: Rush`=as.factor(VRSR$`Q19: Rush`)
VRSR$`Q19:side effects`=as.factor(VRSR$`Q19:side effects`)
VRSR$Q20=as.factor(VRSR$Q20)
VRSR$VAC=as.factor(VRSR$VAC)
VRSR$VRC=as.factor(VRSR$VRC)
#check for the types
str(VRSR)
#all needed variables are now factors

####################################################################################################
#Table 3A: Determining how responses to the listed queries affect our participants' vaccine acceptance.

#Columns used in this section: Q11,Q12,VAS,Q15,Q16,Q18,Q20


#vaccine recommendation has 2 groups 
#1. Vaccine accepting - 389 participants
#2. vaccine non-accepting - 72 participants

accmod<-glm(VRSR$VAS~VRSR$Q11+VRSR$Q12+VRSR$Q15+VRSR$Q16+VRSR$Q18+VRSR$Q20, data = VRSR, family = "binomial")
summary(accmod)
#Call:
#  glm(formula = VRSR$VAS ~ VRSR$Q11 + VRSR$Q12 + VRSR$Q15 + VRSR$Q16 + 
#        VRSR$Q18 + VRSR$Q20, family = "binomial", data = VRSR)

#Deviance Residuals: 
#  Min       1Q   Median       3Q      Max  
#-2.9360   0.1150   0.2681   0.5804   1.5253  

#Coefficients:
#                           Estimate  Std. Error  z value Pr(>|z|)    
#(Intercept)                14.69721  882.74350   0.017  0.98672    
#VRSR$Q11Yes                 1.37960    0.34055   4.051  5.10e-05 ***
#VRSR$Q12Yes                -0.02958    0.36661  -0.081  0.93569    
#VRSR$Q15Disagree            1.55810    0.36981   4.213  2.52e-05 ***
#VRSR$Q15Strongly agree      1.21048    0.52182   2.320  0.02036 *  
#VRSR$Q15Strongly disagree   2.40157    0.79503   3.021  0.00252 ** 
#VRSR$Q16Yes                -0.59658    0.33032  -1.806  0.07091 .  
#VRSR$Q18Disagree            1.12552    0.58050   1.939  0.05252 .  
#VRSR$Q18Strongly agree     -1.51074    0.37477  -4.031  5.55e-05 ***
#VRSR$Q18Strongly disagree   0.52418    1.21119   0.433  0.66517    
#VRSR$Q20No                -13.33851  882.74381  -0.015  0.98794    
#VRSR$Q20Yes               -14.55943  882.74348  -0.016  0.98684    
#---
#  Signif. codes:  0 '***' 0.001 '**' 0.01 '*' 0.05 '.' 0.1 ' ' 1

#(Dispersion parameter for binomial family taken to be 1)

#Null deviance: 384.94  on 447  degrees of freedom
#Residual deviance: 271.62  on 436  degrees of freedom
#(13 observations deleted due to missingness)
#AIC: 295.62

#Number of Fisher Scoring iterations: 13

#The responses to Q11 (yes), Q15(strongly agree, strongly disagree and disagree) and
#Q18(strongly agree) have significant effects on the vaccine acceptance of the people. 


####################################################################################################
#Table 3B: Determining how responses to the listed queries affect our participants' willingness to recommend the vaccine.

#Columns used in this section: Q11,Q12,Q15,Q16,Q18,Q20,VRC

#vaccine recommendation has 2 groups 
#1. willing to recommend - 397 participants
#2. unwilling to recommend - 64 participants

recmod<-glm(VRSR$VRC~VRSR$Q11+VRSR$Q12+VRSR$Q15+VRSR$Q16+VRSR$Q18+VRSR$Q20, data = VRSR, family = "binomial")
summary(recmod)
#Call:
#glm(formula = VRSR$VRC ~ VRSR$Q11 + VRSR$Q12 + VRSR$Q15 + VRSR$Q16 + VRSR$Q18 + VRSR$Q20, family = "binomial", data = VRSR)

#Deviance Residuals: 
#  Min       1Q   Median       3Q      Max  
#-2.8211   0.1044   0.2493   0.4171   1.5020  

#Coefficients:
#                         Estimate Std.  Error    z value Pr(>|z|)    
#(Intercept)                 17.0407  3956.1804   0.004  0.996563    
#VRSR$Q11Yes                  1.2496     0.3554   3.516  0.000438 ***
#VRSR$Q12Yes                  0.1804     0.3902   0.462  0.643927    
#VRSR$Q15Disagree             1.8855     0.3947   4.777  1.78e-06 ***
#VRSR$Q15Strongly agree       1.1704     0.5369   2.180  0.029273 *  
#VRSR$Q15Strongly disagree    3.0097     1.0481   2.872  0.004085 ** 
#VRSR$Q16Yes                 -0.8770     0.3451  -2.541  0.011053 *  
#VRSR$Q18Disagree             1.0087     0.5884   1.714  0.086508 .  
#VRSR$Q18Strongly agree      -0.7243     0.3940  -1.838  0.065989 .  
#VRSR$Q18Strongly disagree   15.8521   984.5016   0.016  0.987153    
#VRSR$Q20No                 -15.9743  3956.1804  -0.004  0.996778    
#VRSR$Q20Yes                -16.9007  3956.1804  -0.004  0.996591    
#---
#Signif. codes:  0 '***' 0.001 '**' 0.01 '*' 0.05 '.' 0.1 ' ' 1

#(Dispersion parameter for binomial family taken to be 1)

#Null deviance: 356.55  on 447  degrees of freedom
#Residual deviance: 249.44  on 436  degrees of freedom
#(13 observations deleted due to missingness)
#AIC: 273.44

#Number of Fisher Scoring iterations: 16

#The responses to Q11 (yes), Q15(strongly agree, strongly disagree and disagree) and
#Q16(yes) have significant effects on the willingness to recommend the vaccine.


####################################################################################################

#Table 4A: Determining the relationship between our participants' source of information regarding COVID-19 and their vaccine acceptance.

#Columns used in this analysis: VAS,Q17: Published research, Q17: Social Media, Q17: MoH, 
#Q17: leading researchers, Q17: Religious leaders

vac17<-glm(VRSR$VAS~VRSR$`Q17: Published research`+VRSR$`Q17: Social Media`+VRSR$`Q17: MoH`+VRSR$`Q17: leading researchers`+VRSR$`Q17: Religion`)
summary(vac17)
#Call:
#  glm(formula = VRSR$VAS ~ VRSR$`Q17: Published research` + VRSR$`Q17: Social Media` + 
#        VRSR$`Q17: MoH` + VRSR$`Q17: leading researchers` + VRSR$`Q17: Religion`)

#Deviance Residuals: 
#  Min        1Q    Median        3Q       Max  
#-1.08662  -0.08662   0.11521   0.17008   0.65745  

#Coefficients:
#                                 Estimate  Std. Error t value  Pr(>|t|)    
#(Intercept)                      0.68493    0.03314   20.669   < 2e-16 ***
#VRSR$`Q17: Published research`   0.14499    0.03290   4.406   1.31e-05 ***
#VRSR$`Q17: Social Media`        -0.05685    0.04372  -1.300   0.1942    
#VRSR$`Q17: MoH`                  0.18201    0.03165   5.751   1.63e-08 ***
#VRSR$`Q17: leading researchers`  0.07469    0.03156   2.367   0.0184 *  
#VRSR$`Q17: Religion`            -0.28553    0.05635  -5.067   5.89e-07 ***
#---
#Signif. codes:  0 '***' 0.001 '**' 0.01 '*' 0.05 '.' 0.1 ' ' 1

#(Dispersion parameter for gaussian family taken to be 0.1068465)

#Null deviance: 60.041  on 459  degrees of freedom
#Residual deviance: 48.508  on 454  degrees of freedom
#(1 observation deleted due to missingness)
#AIC: 284.66

#Number of Fisher Scoring iterations: 2

#Information gained from published research, Ministry of Healths announcements (MoH), announcement from leading public health 
#researchers and infromation from religious leaders have significant effects on our respondents' vaccine acceptance.


####################################################################################################
#Table 4B: Determining the relationship between our participants' source of information regarding the COVID-19 vaccine and their willingness to recommend the vaccine.

#Columns used for this analysis: Q17: Published research, Q17: Social Media, Q17: MoH,Q17: leading researchers, 
#Q17: Religious leaders, VRC


vrec17<-glm(VRSR$VRC~VRSR$`Q17: Published research`+VRSR$`Q17: Social Media`+VRSR$`Q17: MoH`+VRSR$`Q17: leading researchers`+VRSR$`Q17: Religion`)
summary(vrec17)
#Call:
#glm(formula = VRSR$VRC ~ VRSR$`Q17: Published research` + VRSR$`Q17: Social Media` + 
#        VRSR$`Q17: MoH` + VRSR$`Q17: leading researchers` + VRSR$`Q17: Religion`)

#Deviance Residuals: 
# Min       1Q   Median       3Q      Max  
#-1.1191  -0.1191   0.1164   0.1570   0.6375  

#Coefficients:
#                                 Estimate  Std. Error t value Pr(>|t|)    
#(Intercept)                      0.70117    0.02984   23.494  < 2e-16 ***
#VRSR$`Q17: Published research`   0.18242    0.02963   6.156   1.64e-09 ***
#VRSR$`Q17: Social Media`        -0.09923    0.03938  -2.520   0.01208 *  
#VRSR$`Q17: MoH`                  0.14181    0.02850   4.975   9.28e-07 ***
#VRSR$`Q17: leading researchers`  0.09366    0.02842   3.295   0.00106 ** 
#VRSR$`Q17: Religion`            -0.33864    0.05075  -6.673   7.32e-11 ***
#---
#  Signif. codes:  0 '***' 0.001 '**' 0.01 '*' 0.05 '.' 0.1 ' ' 1

#(Dispersion parameter for gaussian family taken to be 0.0866614)

#Null deviance: 55.096  on 459  degrees of freedom
#Residual deviance: 39.344  on 454  degrees of freedom
#(1 observation deleted due to missingness)
#AIC: 188.34

#Number of Fisher Scoring iterations: 2

#All 5 sources of information have significant effects on the willingness to recommend the vaccine to others.
